# Supplementary material for: Analysis of Carica papaya Informs Lineage-Specific Evolution of the Aquaporin (AQP) Family in Brassicales
Source: Plants (Basel). 2023 Nov 3;12(22):3847. doi: 10.3390/plants12223847 (PMC10674200; doi:10.3390/plants12223847)
Supplement: Supplementary file 1 [file plants-12-03847-s001.zip]

Archive with 7 entries (7 files):
- Figure S1.pdf
- Figure S2.pdf
- Figure S3.pdf
- Figure S4.pdf
- Figure S5.pdf
- File S1.pdf
- Tables S1-4.xlsx
