# Supplementary material for: Analysis of Carica papaya Informs Lineage-Specific Evolution of the Aquaporin (AQP) Family in Brassicales
Source: Plants (Basel). 2023 Nov 3;12(22):3847. doi: 10.3390/plants12223847 (PMC10674200; doi:10.3390/plants12223847)
Supplement: Supplementary file 1 [file plants-12-03847-s001.zip › Tables S1-4.xlsx]

## Sheet: Table S1
Table S1 Detailed information of AQP family genes present in R. communis, J. curcas, M. esculenta, H. brasiliensis, P. trichocarpa, C. papaya, M. oleifera, T. hassleriana, E. salsugineum, A. thaliana, A. halleri, A. lyrata, and A. coerulea.
Gene name	Other name	Locus	Position	Intron no.	MIP	Duplicate	Mode	Phylogenetic group	Deduced protein
AcPIP1;1	AqcPIP1-1	Aqcoe7G030600	Chr7:1814867..1816900(-)	3	45..274			PIP1	MEGKEEDVKLGANKFSERQPIGTSAQTDDKDYKEPPPAPFFEPGELKSWSFYRAGIAEFFATFLFLYITILTVMGYSQTKNKCATVGIQGIAWSFGGMIFALVYCTAGISGGHINPAVTFGLFLARKLSLTRAVFYIIMQCLGAICGAGVVKGFQPKPYEMLGGGANVVAPGYTKGSGLGAEIIGTFVLVYTVFSATDAKRNARDSHVPILAPLPIGFAVFLVHLATIPITGTGINPARSLGAAIIYNKDHAWDDHWVFWVGPFIGAALAAVYHTVVIRAIPFKARS
AcPIP1;2	AqcPIP1-2	Aqcoe1G428900	Chr1:40322570..40324894(+)	3	45..274			PIP1	MEGKEEDVNLGANKYSERQPLGTAAQTQDKDYKEPPPALLFEPGELSSWSFYRAGIAEFMATFLFLYVTILTVMGYSRSKNKCATVGIQGIAWSFGGMIFALVYCTAGISGGHINPAVTFGLLLARKLSLTRAVWYMVMQCLGAICGAGVVKGFQTSEYQLLGGGANVVAPGYTKGSGLGAEIIGTFVLVYTVFSATDAKRNARDSHVPVLAPLPIGFAVFLVHLATIPITGTGINPARSLGAAIIYNKGHAWDDHWVFWVGPFIGAALAALYHVVVIRAIPFKSKS
AcPIP2;1	AqcPIP2-1	Aqcoe1G144000	Chr1:8068885..8071139(+)	3	31..262			PIP2	MGKDVEVAEHGEFSAKDYHDPPPAPLFDAKELASWSFYRAIIAEFIATLLFLYITVLTVIGYKSQSLNDPCGGVGILGIAWAFGGMIFVLVYCTAGISGGHINPAVTFGLFLARKVSLIRAVMYMIAQCLGAICGVGFVKAFQKTYYETYGGGANELAQGYNKGTGLAAEIIGTFVLVYTVFSATDPKRSARDSHVPVLAPLPIGFAVFMVHLATIPITGTGINPARSFGAAVIYNKEKAWDDQWIFWVGPFIGAAIAAFYHQFILRAAAIKALGSFRSNAHN
AcPIP2;2	AqcPIP2-2	Aqcoe6G216100	Chr6:17029552..17031488(-)	3	31..258			PIP2	MVKDVVEEGHTHHGKDYVDPPPAPLLDMGELKLWSFYRALIAEFVATLLFLYITVATVIGHQKQKDPCAGVGLLGIAWSFGGMIFVLVYCTAGISGGHINPAVTFGLFLARKVSLIRAVSYMIAQCLGAICGVGFVKLFMKKSFNSLGGGANSVASGYSNGTALGAEIIGTFVLVYTVFSATDPKRSARDSHVPVLAPLPIGFAVFMVHLATIPITGTGINPARSFGAAVIFNNKKIWDDHWIFWVGPFIGALAAAAYHQYILRAAAIKALGSFRSNPTN
AcTIP1;1	AqcTIP1-2	Aqcoe1G127700	Chr1:7037281..7038721(+)	1	16..235			TIP1	MPINQIAVGRYQDEVTHPGALKAALAEFISTLIFVFAGEGSGMAFAKLTEGGPTSPEGLIAAALAHGFALFVAVSVGANISGGHVNPAVTFGAFLGGNISLLRGILYWIAQLLGAVVACLLLKFTTGGLVTSGFAVSAGVSVWSALVFEIVMTFGLVYTVYATAVDPKKGDLGTIAPLAIGLIVAANILVGGAFTGASMNPAVAFGPAVVSWEWGSHWIYWVGPLIGGGLAGVIYEVIFIAGNTHEQLPTTDY
AcTIP1;2	AqcTIP1-1	Aqcoe2G212100	Chr2:26016052..26017392(-)	3	47..231	AcTIP1;1	WGD	TIP1	MSISQIAVGRREESTHPDALKARLAEFISTVIFVFAGQGSGMAFTKITNGVSVGANISGGHVNPAVTFGAFVGGNITLLCGILYCIAQLLGFVVACYLVLKFTTHGMATSAFALSPDVTVWNAFVLEIVMTFGLVYTVYATAIDPKKGSLGTIAPLAIRPGRASPSPAHFTALLAIGLIVGANILVGGAFDGASMNPAVSFGPALVSWNWNNHWVYWVGPLVGGGLAGLVYEFFYCWKCFQVVKTFVYE
AcTIP1;3	AqcTIP1-3	Aqcoe1G472300	Chr1:42885716..42887621(-)	2	14..234	AcTIP1;1	Dispersed	TIP1	MPISRIAIGSADEASQPAALKAALAEFISMLIFVFAGEGSGMAFGKLTHGGPATPSGLVAAALSHAFALFVAVSVGANISGGHVNPAVTFGALVGGHITLMRGILYWIAQLLGSVVACLLLKYSTGGLETSAFALSSGVSTWNAVVFEIVMTFGLVYTVYATAVDPKKGNLGTIAPLAIGFIVGANILAGGAFDGASMNPAVSFGPAVVSWTWTHHWVYWLGPFIGAALAAIIYDTIFIGESTHEQLPTTDY
AcTIP2;1	AqcTIP2-3	Aqcoe7G162100	Chr7:11202200..11203592(-)	2	14..232	AcTIP1;1	Transposed	TIP2	MAGIAFGRFDDSFSWSSIKAYIAEFISTLLFVFAGVGSAIAYNKLTADAALDPAGLVGVAICHAFALFVAVSVGANISGGHVNPAVTFGLALGGQITILTGIFYWIAQLVGSIVACFLLKAVTGGLAIPTHGVAAGVGAIEGVVMEIVITFALVYTVYATAADPKKGSLGTIAPIAIGFIVGANILAAGPFSGGSMNPARSFGPAVASGDFSGHWIYWVGPLIGGGLAGLIYGNVFISSEHVPLSNDF
AcTIP6;1	AqcTIP2-2	Aqcoe7G088600	Chr7:5362320..5363541(+)	2	28..243	AcTIP2;1	Dispersed	TIP6	MVKLALGSFGDSFSVGSLKSYLAEFIATLLFVFAGVGSAIAFSKLTTDAALDPAGLVAVALAHAFALFVGVSIAANISGGHLNPAVTFGLAIGGNITILTGIFYWIAQLLGSIVACFLLKFVTGGLAVPTHGVSAGVSAIGGVVMEIIITFALVYTVYATAADPKKGSLGTIAPIAIGFIVGANILAAGPFSGGSMNPARSFGPAVASGDFSQNWIYWVGPLIGGGLAGLIYGDVFIASYAPLPSSEDYA
AcTIP7;1	AqcTIP2-1	Aqcoe5G412000	Chr5:40145953..40148962(+)	2	14..232	AcTIP6;1	Dispersed	TIP6	MLHKMRLSSFIRVGSQTLDLVEQLFGPSSLRSYLAEFISTFIYVFAGVGSSISAGKLVVHDDPSAESLVGIALAHAFALTVATYVAASISGGHINPAVTFGLVVEGHISILNGICYCVAQLLGSTIACLFLILVTAGQAIPTQGLADGVNGFVGLAVETIATFTLVYTVCAVKDPKRRSDGMIGSIEIGFMVGANILAIGAFTGGSMNPARSFGPAIITGDFKNHGIYWLGPMIGGGVAGLVYPRIMSHTDSNTQSSLTGEIA
AcTIP3;1	AqcTIP3-1	Aqcoe3G443000	Chr3:42582127..42583499(+)	2	15..234	AcTIP1;3	Transposed	TIP3	MSTGRYAFGRADDMTHPDSIRATLAEFVSTFIFVFAGEGTTLALAKMYSGSEMGASGLVAVALAHAFSLFVAVAISLNISGGHVNPAVTFGALVGGRITFLNSIMYWVAQLLGAIVASLFLRLTTNDMRPTGFTIGPGIGQGHALVLEVVMTFGLVYTVYATAIDPKRGSLGMMAPLAIGLFVGAYILTGGPFDGAAMNPARAFGPALVGWRWRHHWIYWVGPFLGAGIAGLIYSFVMIPTEIPRTHQPLTPEDY
AcTIP4;1	AqcTIP4-1	Aqcoe7G162300	Chr7:11209098..11210473(-)	2	12..229	AcTIP2;1	Dispersed	TIP4	MAKIAWGSTHEVTQPDCLRALIGEFICTFLFVFAGVGSSMTSNKLIGDPLLGLFVVAITHALVVAVTISAGLNSSGGHLNPAVTIGLAAGGHITIFRSILYWIDQLLAASLACILLKYLTGGMETPPHTLASGVSPLQGVIWEIILTFSLLYTVYATIVDPKKGSIDGLGPILTGFVVGANILAGGPFSGASMNPARSFGPSLVSGVWTDHWVYWVGPLIGGGLAGFFYENVFINRSHEPLPTHEDF
AcTIP4;2	AqcTIP4-2	Aqcoe7G173900	Chr7:12210717..12211896(-)	2	12..229	AcTIP4;1	Dispersed	TIP4	MAKIAWGSIHEVTQPDCLRALIGEFICTFLFVFAGVGSSMTSNKLIGDPLLGLFVVAITHALVVAVTISAGLNSSGGHLNPAVTIGLAAGGHITIFRSIFYWIDQLLAASLACILLKYLTGGMETPPHTLASGVSPLQGVIWEIILTFSLLYRVYATIVDPKKGSIDGLGPILTGFVVGANILAGGPFSGASMNPARSFGPSLVSGVWTDHWVYWVGPFIGGGLAGFFYENVFINRSHEPLPTHEDF
AcTIP5;1	AqcTIP5-1	Aqcoe7G088700	Chr7:5363627..5365183(-)	2	38..255	AcTIP6;1	Dispersed	TIP5	MNRISSNTLNIISSPPTCFFDNMATTTLNDRLKQSITPTALRSYLAEFISTFIFVFAVVGSTMSSQKMLPNAAMTDPACLVAVGIASALGLSAAVYVAANISGGHVNPAVTFGMTVGGHISILTAIFYWISQLFGSIMACLLLKASTAGNPVPTHAIAEEMTGFGASILEGVMTFTLVYTVYAAGDPRRGSFGVIGPLAVGFIVGANVIAAGPFTGGSMNPACSFGSAVISGNFKNQGVYWAGPLIGAAVAGLLYENVVFPPQSCDSSTEGAVV
AcNIP1;1	AqcNIP1-1	Aqcoe1G214800	Chr1:12877054..12880728(-)	4	27..238			NIP1	MADIEEGVMKSSLGDEDKCSDNTSIFSLCFLQKLFAELLGTYFVIFAGCGAVVTNLSKDKVITHPGVSITWGLVVMVMVYSTGHISGAHFNPAVTLAHATCRRFSLRQVPPYVVVQIIGSVLASGTLRLLFGDKHAEYPGTIPAGSDVQSLVVEFIITFFLMFVISGVATDNRAIGELAGIAVGSTILVNVLFTGPISGASMNPARSLGPAFIYGRYTGLWVYIIGPILGAVAGAWAYNAIRFTNKPLREITKSGSFLKSSARNGSK
AcNIP1;2	AqcNIP1-2	Aqcoe4G026800	Chr4:2322197..2324465(-)	4	44..255	AcNIP1;1	WGD	NIP1	MAEISGNYSKSIEDGIIYEENQNVHGSTSLKTNDEALAPTYCGSVPFLQKLIAEVLGTYFVIFAGCGAVVVNLSKDQVVTFPGISIVWGLVVMVMVYSVGHISGAHFNPAVTVAFATCGRFPWKQVPAYVAAQLVGSTLASGALRILFGDKHELFAGTMPAGSVLQSLAIEFIISFYLMFVISGVATDNRAIGELAGLAVGATVLLNVLFAGPISGASMNPARSLGPAVVSNRYERIWIYIAGPVCGTISGAWAYNTIRFTDKPLREITGSGSFLKNLKRSPST
AcNIP2;1	AqcNIP2-1	Aqcoe3G338800	Chr3:36576096..36578224(-)	4	58..266	AcNIP1;1	Transposed	NIP2	MATETKPMTINENHNMVLAESSHLQVSKLCFFWRFFEENYPSGFLKKVLVNIIYLHHTYYAKVVAEIIATFLLVFVTCGSAALSATDEHKVSKLGASIAGGLIVTVMIYAVGHISGAHMNPAVTLAFAAVRHFPWKQVPFYAAAQITGATVASFTLHQLLHPIERVGTTSPSGTDLQALVMEIIVTFSMMFITSAVATDTKAIGELAGIAVGSAVCITSILAGPISGGSMNPARSIGPAIASKYYKAIWVYMVGPVMGTLMGAWSYNFIRVSDKPVHAISSPRSLSFKLRRLLSNDEKNIVENKDQLDNL
AcNIP3;1	AqcNIP1-3	Aqcoe6G084000	Chr6:4483271..4484942(+)	4	45..258			NIP3	MLSGAVMAELTPTPTRFSPKVASDVEFGAVEEGQMSPQDAVVKTNTPTNTHKIIAEFVATYILIFTGCGSIIVDVLHQISIVGIAVVWGMVVLVLVYTVGHISGAHFNPAVTIALAVSRKFPWRQVPIYIVTQIVASILATITLHVLYNKQVDVLKIVNGFSEPVTVVEAVVWEFIITFILMFVIRGVATDHRAVNELSGVAVGGAVLLNVIVAGRVTGSSMNPARSIGPAVVSGNYKNLWVYLVAPTLGATAGALVYGLMQVPEPDKSEDSTKSL
AcNIP4;1	AqcNIP4-2	Aqcoe4G043500	Chr4:3805204..3806833(+)	4	38..248			NIP4	MAPSEDRIEETASKMEEGSTSQKYEEEESDYCSSKAAIRFSQKVMAEVFGTFFLIFAGCGSVAINKIYGGQITFPGICVVWGLAVMVMVYAVGHISGAHFNPAVTMAMALFRQFSPKEVIPYIVAQLLGSCLASGTLVLVFDIEMEDFFGTIPVGPSLRSFILEIIITFFLMFVISGVATDSRAIGELAGIAVGMTIMVNVFIAGPVSGASMNPARSLGPAIVMHHYKGIWVYIAGPIIGAIAGAFAYNLIRFTDKPLRELTKSGSFISSMSRRVAH
AcNIP4;2	AqcNIP4-1	Aqcoe4G043600	Chr4:3810586..3812227(+)	4	30..241	AcNIP4;1	Tandem	NIP4	MTQRDEVASKMEEGRSSLDNGNDLCSSTEVVTFIQKIIAEVLGTYFLIFAGCGSVAVNKIYGGTITFPGICVVWGLAVMVMVYATGHISGAHFNPAVTITMAIFRHFPMKEVIPYIIAQVAGSTLASGTLVLVFDVEMEDYFGTIPVGPSLRSFILEIIITFFLMFVVSGVATDSRATGELAGIAVGMTVLLNVFVAGPVSGASMNPARSLGPAIVMHQYKGIWVYMTAPIIGAIAGGFSYNMIRYTDKPLSELTKSGSFLNSMSRKNAQ
AcNIP5;1	AqcNIP5-1	Aqcoe3G405400	Chr3:40556442..40560204(+)	3	69..279	AcNIP6;1	Transposed	NIP5	MAETENGTPNVSAPPTPGTPGAPLFTSLRVDSLSYDRDRKSMPRCTCLPVNTWTPTQGCITTDFPSPSDVSLTRKLGAEFVGTFILIFTATAGPIVNQKYNGAETLIGNAACAGLAVMIVILSTGHISGAHLNPSLTLAFATLRHFPWVQVPAYIVAQVSGSICASFALKGIFHPFMGGGVTVPSVSTGQAFALEFVITFQLLFVVTAVATDTRAVGELAGIAVGAVVMMNILIAGPLSGGSMNPVRTLGPAIAANNYDTLWIYLVAPTLGALAGAGIYTAVKLGSEGDDPPRQVRSFRR
AcNIP6;1	AqcNIP3-1	Aqcoe7G361100	Chr7:38187967..38191145(-)	4	74..283			NIP6	MGDLSHEDAGSVPSTPATPGTPGAPLFGGFRSHRNDRTSRTSLKSWKCFCSNEPWAMEQGSLGAVRCSLPPPPVSFARKVGAEFIGTLILIFAGAGTGIVNQKTQGTETLLGLAASTGLAVMVIILSTGHISGAHINPAVTIAFASLRHFPWKQVPMYIGAQVMASICAAFALKGIFHPYMSGGVTVPSVGYGQAFALEFITSFILMFVITAVATDTRAVGELAGIAIGATVMLNILIAGTTTGASMNPARSLGPAIAAHNYKAIWVYLIAPIVGMLCGAGVYTIVKLPEETDVQDKPPTIESLRR
AcNIP7;1	AqcNIP4-3	Aqcoe2G333400	Chr2:37229644..37231444(-)	4	59..266			NIP7	MITKQLCENPSAASNFSNEASSSGEFKDDQQIGVYSNSIDGNASQETRCCFTSRKNLINTIRMVIAEMLGTFILMFCVCGIIASTQLMKGEVGLLEYAATGGLTIIVVIFSIGPISGAHVNPSVTIAFATLGQIPWSKVPFYILGQLIGSVFATYVGASVYDFKAELVTTRPLHGLKTAFWAEFIATFIIMFLAASMSFEAHAVGHLAGFVVGVAIALTILVTGPVSGGSLNPARSLGPAVVSGMYDDIWLYIVAPTVGAVLGAFLSQRLRLQPRSCSSPSPNVVIAN
AcXIP2;1	AqcXIP1-2	Aqcoe5G121700	Chr5:6677198..6678488(+)	2	56..289	AcXIP2;3	Dispersed	XIP2	MAGNVGGGGGDEESQFTGRVQPFSSTPRREDWKNEDVKKKPTHSITLRAKLGLEELYSLKVWRASMAELLGTAVLVFAIDTIVISSIETDTKTPNLIMSLVIAISVAVLLLATSPVSGGHINPVITFSAMLIGLISVSRAFVYILAQCIGGVLGALALKAVVGSSLEHAFSLGGCTLTVISPGPNGPIAFGIETSPALWLEIICTFIFLFASVWMAFDERQAKALGHVTVCTILGIVVGLLVFVSTTVTTKKGYAGVGMNPARCLGPAIVRGGHLWDGHWVFWVGPGIACVAFYLYIVIIPRQHIRD
AcXIP2;2	AqcXIP1-1	Aqcoe6G186700	Chr6:11959396..11961186(-)	2	54..286	AcXIP2;3	Tandem	XIP2	MAIRNGGVGDEESQFNSKVQSIDSIPRSVDWENVDKKPIISNFSSRLGLEDFYSYKVWQASIAELLGTAILVFGIDTIVIASFETETKQPNLLLSILVAVLIAILLLATIPVSGGHINPVVTFSAALLGLITISRAIIYILAQCLGGVLGALALKAVIGNSIEHTFSLGGCTVTVIAPGPDGPTTVGIDRSAALWLEIICTFVVLFASVWMAFDERQAKALGHVTVCAIVGIVMGLMVFVSTTVTTKRGYSGVGMHPARCFGPAVVRGGHLWDEHWIFWVGPTISCVAFYMYIKIIPKEHFKH
AcXIP2;3	AqcXIP1-4	Aqcoe6G186800	Chr6:11961681..11963453(-)	2	52..287			XIP2	MAGNVGFRDEESQYPSRVQPLGSTPRAEDLKMKDRKKPIRATLSDRLGLEELYSLKVWRASIAELLGTAALVFAIDTIVISSNETETETPNLVTSVCVSILITILVLATAPISGGHINPTVTFSAALIGLISISRAIIYILAQCIGAVLGALALKAVVNSSIEHTFSLGGCTLTVIEPGLNGPIPVGLETHPALWLEIICTFVFLFASVSIAFDERQIKARPVTVFTIIGIVNGLMAFISSTVTTKKGYSGVGMNPARCLGPTIVRGGHLWDDHWIFWVGPAIASVAFCLYIKIIPHQP
AcXIP2;4	AqcXIP1-3	Aqcoe6G202100	Chr6:13987492..13988960(+)	2	53..286	AcXIP2;3	Dispersed	XIP2	MAGNAGVGDEESQFNRRVQPFPSAPRTEIWENEDAKMSNPSSLTPTLGLEELLSPKVWRASIAELLGTAILVFAIDTIVISSYETDTKTPNLVMSLVIAIFITILLLATFPISGGHINPAVTFSAALIGLVSMSRAIVYILAQCMGGVLGALALKVVVGSSIEHAYSLGGCTLNVIAPGPNGPISVGIETSPALWLEIICTFVFLFASIWIAFDERQARNRGPVTVSSIIGIVVGLMVFISTTVTTKKGYAGVGMNPARCLGPAIVRGGHLWNGHWVFWVGPAISCVAFYLYIMLIPRQHIKD
AcSIP1;1	AqcSIP1-1	Aqcoe5G309400	Chr5:29340551..29349228(+)	2	10..231			SIP1	MAGGGGGGAVKAAIGDGVLTFMWVFCASCLGIATSIIATYLGVQAIGLANLGITILLVAFLVAIFNVIGEAFGGASFNPTGTASFYAAGVGSDDLISMALRFPAQAIGALGGALAILQVVPVEYKHQISGPSLKVDLHTGAIAEGVLTFVISFAVLFIILRGPSSPILKTLMLSSTTVALVVAGSGFTGPSMNPANAFGWAYIYNRHNTWEQFYVYWICPFIGAILAAWIFRFIFPPPTKQKKA
AcSIP2;1	AqcSIP2-1	Aqcoe1G010700	Chr1:587582..590474(-)	2	19..230	AcSIP1;1	Transposed	SIP2	MERRRIEKKPTALMAGRRRLLISDFILSFMWIWSGALIKLFVFKYLKLGLEPKGEILKGSLSIMSMFLFAWLGKISKGGSYNPLNLLSSAISGSFSGFLLTVGVRIPVQVLGSITAVKLIILNFPEVGRGPRLNVDIHRGALTEGLLTFTIVMISLGLSRNTRSGFFLKTWMSSVSKLALHILGSDLTGGCMNPASAMGWAYARGEHITKDHLVVYWLAPVEAALLSAWTFRLLVNPPKQDEAVEKTKSE
AhPIP1;1	-	Ah5G33070	Chr5:18509470..18511618(+)	3	44..273	AhPIP1;5	Gamma WGD	PIP1	MEGKEEDVRVGANKFPERQPIGTSAQSDKDYNEPPPAPFFEPGELSSWSFWRAGIAEFIATFLFLYITVLTVMGVKRSPNMCASVGIQGIAWAFGGMIFALVYCTAGISGGHINPAVTFGLFLARKLSLTRALYYIVMQCLGAICGAGVVKGFQPKQYQALGGGANTVAHGYTKGSGLGAEIIGTFVLVYTVFSATDAKRNARDSHVPILAPLPIGFAVFLVHLATIPITGTGINPARSLGAAIIYNKDHSWDDHWVFWVGPFIGAALAALYHVVVIRAIPFKSRS
AhPIP1;2	-	Ah4G35450	Chr4:20900279..20902308(+)	3	45..273	AhPIP1;1	Alpha WGD	PIP1	MEGKEEDVRVGANKFPERQPIGTSAQSDKDYKEPPPAPLFEPGEIASWSFWRAGIAEFIATFLFLYITVLTVMGVKRSPNMCASVGIQGIAWAFGGMIFALVYCTAGISGGHINPAVTFGLFLARKLSLTRAVYYIVMQCLGAICGAGVVKGFQPKQYQALGGGANTIAHGYTKGSGLGAEIIGTFVLVYTVFSATDAKRNARDSHVPILAPLPIGFAVFLVHLATIPITGTGINPARSLGAAIIFNKDNAWDDHWVFWVGPFIGAALAALYHVIVIRAIPFKSRS
AhPIP1;3	-	Ah1G00450	Chr1:250931..252667(+)	3	44..273	AhPIP1;1	Beta WGD	PIP1	MEGKEEDVRVGANKFPERQPIGTSAQTDKDYKEPPPAPLFEPGELSSWSFYRAGIAEFIATFLFLYITVLTVMGVKRAPNMCASVGIQGIAWAFGGMIFALVYCTAGISGGHINPAVTFGLFLARKLSLTRAVFYIVMQCLGAICGAGVVKGFQPNPYQTLGGGANTVAHGYTKGSGLGAEIIGTFVLVYTVFSATDAKRSARDSHVPILAPLPIGFAVFLVHLATIPITGTGINPARSLGAAIIYNKDHAWDDHWIFWVGPFIGAALAALYHQLVIRAIPFKSRT
AhPIP1;4	-	Ah6G44240	Chr6:22928508..22930342(+)	3	45..274	AhPIP1;1	Beta WGD	PIP1	MEGKEEDVRVGANKFPERQPIGTSAQSTDKDYKEPPPAPLFEPGELSSWSFYRAGIAEFIATFLFLYITVLTVMGVKRAPNMCASVGIQGIAWAFGGMIFALVYCTAGISGGHINPAVTFGLFLARKLSLTRAVFYMIMQCLGAICGAGVVKGFQPKPYQTLGGGANTVAPGYTKGSGLGAEIIGTFVLVYTVFSATDAKRSARDSHVPILAPLPIGFAVFLVHLATIPITGTGINPARSLGAAIIYNKDHSWDDHWIFWVGPFIGAALAALYHQIVIRAIPFKSKS
AhPIP1;5	-	Ah7G18160	Chr7:8074533..8076410(-)	3	45..274			PIP1	MEGKEEDVNVGANKFPERQPIGTAAQTESKDYKEPPPAPFFEPGELKSWSFYRAGIAEFIATFLFLYVTVLTVMGVKRAPNMCASVGIQGIAWAFGGMIFALVYCTAGISGGHINPAVTFGLFLARKLSLTRALFYIVMQCLGAICGAGVVKGFQPGLYQTNGGGANVVAHGYTKGSGLGAEIVGTFVLVYTVFSATDAKRSARDSHVPILAPLPIGFAVFLVHLATIPITGTGINPARSLGAAIIYNKGHAWDDHWIFWVGPFIGAALAALYHQIVIRAIPFKSKA
AhPIP2;1	-	Ah5G23370	Chr5:14357418..14360689(-)	3	31..266			PIP2	MAKDVEAVPGEGFQTRDYHDPPPAPFIDGAELKKWSFYRAVIAEFVATLLFLYITVLTVIGYKIQSDTKAGGVDCGGVGILGIAWAFGGMIFILVYCTAGISGGHINPAVTFGLFLARKVSLPRAILYIVAQCLGAICGVGFVKAFQSSYYDRYGGGANSLADGYSTGTGLAAEIIGTFVLVYTVFSATDPKRSARDSHVPVLAPLPIGFAVFMVHLATIPITGTGINPARSFGAAVIFNKSKPWDDHWIFWVGPFIGAAIAAFYHQFVLRASGSKSLGSFRSAANV
AhPIP2;2	-	Ah4G24070	Chr4:16012334..16013975(-)	3	29..264	AhPIP2;1	Alpha WGD	PIP2	MAKDVEGPEGFQTRDYEDPPPTPFFDAEELTKWSLYRAVIAEFVATLLFLYVTVLTVIGYKIQSDKTAGGVDCGGVGILGIAWAFGGMIFILVYCTAGISGGHINPAVTFGLFLARKVSLIRAVLYMVAQCLGAICGVGFVKAFQSSYYVRYGGGANSLADGYNTGTGLAAEIIGTFVLVYTVFSATDPKRNARDSHVPVLAPLPIGFAVFMVHLATIPITGTGINPARSFGAAVIFNESKPWDDHWIFWVGPFIGAAIAAFYHQFVLRASGSKSLGSFRSAANV
AhPIP2;3	-	Ah4G24080	Chr4:16017613..16019153(+)	3	29..264	AhPIP2;2	Tandem	PIP2	MAKDVGGPDGFQTRDYEDPPPTPFFDAEELTKWSLYRAVIAEFVATLLFLYVTVLTVIGYKIQSDTKAGGVDCGGVGILGIAWAFGGMIFILVYCTAGISGGHINPAVTFGLFLARKVSLIRAVLYMVAQCLGAICGVGFVKAFQSSHYVHYGGGANFLADGYNTGTGLAAEIIGTFVLVYTVFSATDPKRNARDSHVPVLAPLPIGFAVFMVHLATIPITGTGINPARSFGAAVIFNKSKPWDDHWIFWVGPFIGAAIAAFYHQFVLRASGSKSLGSFRSAANV
AhPIP2;4	-	Ah8G27420	Chr8:16856857..16858962(-)	3	31..266			PIP2	MAKDDDVQEGGAPAARDYRDPPPAPLLDMEEIRKWSLYRAVIAEFVATLLFLYVSVLTVIGYKAQTDATAGGVDCGGVGILGIAWAFGGMIFVLVYCTAGISGGHINPAVTVGLFLARKVSLVRTVLYIVAQCLGAICGCGLVKAFQSSYYTRYGGGANELADGYNKGTGLGAEIIGTFVLVYTVFSATDPKRSARDCHVPVLAPLPIGFAVFMVHLATIPITGTGINPARSFGAAVIYNNEKAWDDQWIFWVGPMIGAAAAAFYHQFILRAAAIKALGSFRSFA
AhPIP2;5	-	Ah5G25100	Chr5:15205776..15208589(+)	3	31..265	AhPIP2;6	Alpha WGD	PIP2	MTKEVVGDKRSFSGKDYQDPPPEPLFDATELGKWSFYRALIAEFIATLLFLYVTVMTVIGYKSQTDQTLNPDQCAGVGVLGIAWAFGGMIFILVYCTAGISGGHINPAVTFGLLLARKVTLLRAVIYMVAQCLGAICGVALVKSFQSAYYNRYGGGTNGLSDGYSIGTGVAAEIIGTFVLVYTVFSATDPKRSARDSHVPVLAPLPIGFAVFIVHLATIPITGTGINPARSLGAAIIYNKDKAWDHHWIFWVGPFAGAAIAAFYHQFVLRAGAIKALGSFRSQSHV
AhPIP2;6	-	Ah4G26550	Chr4:17079255..17082157(+)	3	30..265	AhPIP2;1	Gamma WGD	PIP2	MTKDELTEEESLSGKDYLDPPPVKTFEVRELKKWSFYRAVIAEFIATFLFLYVTVLTVIGFKSQTDTNAGGGACASVGLLGISWAFGGMIFILVYCTAGISGGHINPAVTFGLFLASKVSLVRAVSYMVAQCLGATCGVGLVKVFQSTYYNRYGGGANMLSEGYNVGVGVGAEIIGTFVLVYTVFSATDPKRNARDSHIPVLAPLPIGFSVFMVHLATIPITGTGINPARSFGAAVIYNNQKAWDDQWIFWVGPFVGAAIAAFYHQFVLRAGAMKAYGSVRSQLHELHA
AhPIP2;7	-	Ah7G03790	Chr7:1786639..1788895(-)	3	30..258			PIP2	MSKEVSEEGKTHHGKDYVDPPPAPFFDMGELKSWSFYRALIAEFIATLLFLYVTVATVIGHKKQTGACDGVGLLGIAWAFGGMIFVLVYCTAGISGGHINPAVTFGLFLARKVSLVRALGYMIAQCLGAICGVGFVKAFMKTPYNTLGGGANTVADGYSKGTALGAEIIGTFVLVYTVFSATDPKRSARDSHIPVLAPLPIGFAVFMVHLATIPITGTGINPARSFGAAVIYNNEKAWDDQWIFWVGPFLGALAAAAYHQYILRASAIKALGSFRSNATN
AhPIP2;8	-	Ah3G39100	Chr3:20294981..20297112(+)	3	29..256	AhPIP2;7	Alpha WGD	PIP2	MSKEVSEEGRHGKDYVDPPPAPLLDMAEIKLWSFYRAIIAEFIATLLFLYVTVATVIGHKNQTGPCDGVGLLGIAWAFGGMIFVLVYCTAGISGGHINPAVTFGLFLARKVSLLRAVAYMVAQCLGAICGVGLVEAFMMTPYKRLGGGANTVADGYSTGTALGAEIIGTFVLVYTVFSATDPKRSARDSHVPVLAPLPIGFAVFMVHLATIPITGTGINPARSFGAAVIYNNEKAWEDHWIFWVGPFVGALAAAAYHQYILRAAAIKALASFRSNPTN
AhTIP1;1	-	Ah4G23580	Chr4:15745817..15747152(+)	1	14..234	AhTIP1;2	Transposed	TIP1	MPIRNIAVGRPDEATRPDALKAALAEFISTLIFVVAGSGSGMAFNKLTENGATTPSGLVAAALAHAFGLFVAVSVGANISGGHVNPAVTFGAFIGGNITLLRGILYWIAQLLGSVVACLILKFATGGLAVPAFGLSAGVGVLNAFVFEIVMTFGLVYTVYATAIDPKNGSLGTIAPIAIGFIVGANILAGGAFSGASMNPAVAFGPAVVSWTWTNHWVYWAGPLVGGGIAGLIYEVFFINTTHEQLPTTDY
AhTIP1;2	-	Ah5G04820	Chr5:2386253..2387984(-)	1	17..235			TIP1	MPTRNIAIGGVQEEVYHPNALRAALAEFISTLIFVFAGSGSGIAFNKLTDNGATTPSGLVAAALAHAFGLFVAVAVGANISGGHVNPAVTFGVLLGGNITLLRGILYWIAQLLGSVAACFLLSFATGGEPIPAFGLSAGVGSLNAFVFEIVMTFGLVYTVYATAVDPKNGSLGTIAPIAIGFIVGANILAGGAFSGASMNPAVAFGPAVVSWTWTNHWVYWAGPLVGGGLAGIIYDFVFIDENAHEQLPTTDY
AhTIP1;3	-	Ah6G42930	Chr6:22290527..22291693(+)	0	14..234	AhTIP1;1	Transposed	TIP1	MAINRIAIGTPGEASRPDAIRAAFAEFFSMVIFVFAGQGSGMAYGKLTGDGPATPSGLVAASLSHAFALFVAVSVGANVSGGHVNPAVTFGAFIGGNITLLRAVLYWIAQLLGAVVACLLLKVSTGGMETAAFSLSHGVTPWNAVVFEIVMTFGLVYTVYATAVDPKKGDIGIIAPLAIGLIVGANILVGGAFDGASMNPAVSFGPAVVSWTWTNHWVYWVGPFIGAAIAATVYDTIFIGSNGHEPLPSNDF
AhTIP2;1	-	Ah3G19340	Chr3:7322432..7324159(+)	2	14..232			TIP2	MAGVAFGSFDDSFSLASLRAYLAEFISTLLFVFAGVGSAIAYAKLTSDAALDTPGLVAIAVCHGFALFVAVAIGANISGGHVNPAVTFGLAVGGQITVITGVFYWIAQLLGSTAACFLLKYVTGGLAVPTHSVGAGLGALEGVVMEIIITFALVYTVYATAADPKKGSLGTIAPLAIGLIVGANILAAGPFSGGSMNPARSFGPAVAAGDFSGHWVYWVGPLIGGGLAGLIYGNVFMSSSEHAPLASADF
AhTIP2;2	-	Ah1G50950	Chr1:25651995..25654374(-)	2	14..233	AhTIP2;1	Alpha WGD	TIP2	MAGLDIGSFEDSSKLVTLKAYLAEFISTLLFVFAGVGSAIAFGKLTENAALDASGLVAIAICHGFALFVAVSIAANHSGGHVNPAVTFGLVVGGKVTIITGVFYWIAQLLGSTVACFLLKFVTGGLAIPIHNVAAGVGSAQGVVMEIIITFALVYTVYATAIDSNNGGTLGTIAPLAIGLIVGANILAAGPFSGGSMNPARSFGPALAAGDFSGHWVYWVGPLLGGGLAGVIYTNAFITESKPEPTESERVPLISSA
AhTIP6;1	-	Ah7G26010	Chr7:11678369..11679971(-)	1	14..232	AhTIP6;2	Alpha WGD	TIP6	MVKIEIGSLGDSFSVASLKAYLSEFIATLLFVFAGVGSALAFAKLTSDAALDPAGLVAVAVAHAFALFVGVSIAANISGGHLNPAVTLGLAVGGNITVITGFFYWIAQCLGSIVACLLLVFVTNGESVPTHGVAAGLGAIEGVVMEIVVTFALVYTVYATAADPKKGSLGTIAPIAIGFIVGANILAAGPFSGGSMNPARSFGPAVVSGDFSQIWIYWVGPLVGGALAGLIYGDVFIGSYAPAPTTESYP
AhTIP6;2	-	Ah8G00520	Chr8:272465..274197(+)	1	14..232	AhTIP5;1	Transposed	TIP6	MVKIEVGSVGDSFSVSSLKAYLSEFIATLLFVFAGVGSAIAFDKLTSDGALDPAGLVAIAIAHAFALFVGVSIAANISGGHLNPAVTLGLAIGGNITLITGFFYWIAQCLGSIVACLLLVFVTNGKSVPTHGVAAGLGAVEGIVMEIVVTFALVYTVYATAADPKKGSLGTIAPIAIGFIVGANILAAGPFSGGSMNPARSFGPAVVSGDLSQIWIYWVGPLVGGALAGLIYGDVFIGSYEAVETREIRV
AhTIP3;1	-	Ah2G24320	Chr2:17328249..17329682(+)	2	17..242			TIP3	MATSARRAYGFGRADEATHPDSIRATLAEFLSTFVFVFAAEGSILSLDKLYWDHAAHAGTNTPGGLILVALAHAFALFAAVSAAINVSGGHVNPAVTFGALIGGRLSAIRAIYYWVAQLLGAILACLLLRLATNGMRPVGFRVASGVGAVNGLVLEIILTFGLVYVVYSTLIDPKRGSLGIIAPLAIGFIVGANILVGGPFSGASMNPARAFGPALVGWRWHDHWIYWVGPFIGSALAALIYEYMVIPTEPPTHHTHGVHQPLAPEDY
AhTIP3;2	-	Ah1G20670	Chr1:8045544..8047174(+)	2	17..242	AhTIP3;1	Alpha WGD	TIP3	MATSARRAYGFGRADEATHPDSIRATLAEFLSTFVFVFAGEGSILALDKLYWDTAAHTGTNTPGGLVLVALAHALALFAAVSAAINVSGGHVNPAVTFAALIGGRISVIRAIYYWIAQLLGAIIACLLLRLATNGLRPIGFHVASGVSELHGLVMEIILTFALVYVVYSTAIDPKRGSIGIIAPLAIGLIVGANTLVGGPFDGASMNPARAFGPALVGWSWSNHWIYWVGPFIGGALAALIYEYMIIPSVNEPLHHSTHQPLAPEDY
AhTIP4;1	-	Ah4G07680	Chr4:5192683..5194372(+)	2	14..228	AhTIP1;1	Transposed	TIP4	MQKIELGHHSEVAKPGCIKALIVEFITTFLFVFAGVGSAMATDSLVGNTLVGLFAVAVAHAFVVAVMISAGHISGGHLNPAVTLGLLFGGHISVFRAFLYWIDQLLASSAACFLLSYLTGGMATPVHTLAIGVSYTQGIIWEIILTFSLLFTVYATMVDPKKGSLDGLGPLLTGFVVGANILAGGAFSGASMNPARSFGPALVSGNWTDHWVYWVGPLIGGGLAGFIYENLLIDRPHVPVADDEQPLLD
AhTIP5;1	-	Ah5G16020	Chr5:10957914..10959074(+)	2	18..235	AhTIP2;1	Transposed	TIP5	MRRMIPTSFSSKFQGVISMNALRCYVSEFISTFFFVLAAVGSVMASRKLMAGDVSGPFGVLIPAIANAFALSSSVYISWNVSGGHVNPAVTFGMAVAGRISVPTAMFYWTSQMIASVMACLVLKVTVVEQHVPIYKIAGEMTGFGASVLEGVLAFVLVYTVFTANDPRRGLPLAVGPIFIGFVAGANVLAAGPFSGGSMNPACAFGSAMVYGSFKNQAVYWVGPLLGGATAALVYDNVVVPAEDDRGSSTGDAIGV
AhNIP1;1	-	Ah7G23640	Chr7:10598697..10600748(+)	4	50..268	AhNIP1;2	Transposed	NIP1	MADISGNGYGNAREEVVMVNLKEEVEHQQQLEAFDNPTPLKKQDSLLSVSVPFLQKLIAEFLGTYFLVFTGCASVVVNMQNDNVVTLPGIAIVWGLTIMVLIYSLGHISGAHINPAVTIAFASCGRFPLKQVPAYVISQVIGSTLAAATLRLLFGLDHDVCSGKHDVFIGSSPVGSDLQAFVMEFIVTFYLMFIISGVATDNRAIGELAGLAIGSTVLLNVLIAAPVSSASMNPGRSLGPAMVYGCYKGIWIYIVAPTLGAIAGAWVYNTVRYTDKPLREITKSGSFLKTVRIGSS
AhNIP1;2	-	Ah7G23810	Chr7:10665651..10670200(-)	4	51..269			NIP1	MAEISGNGHGGDARDGAVVVNLKEEDEHQQQKEAIHNPKPMKKQESLLSISVPFLQKLMAEVLGTYFLIFAGCAAVAVNTQHDKAVTLPGIAIVWGLTVMVLVYSLGHISGAHFNPAVTIAFASCGRFPLKQVPAYVISQVIGSTLAAATLRLLFGLDQDVCSGKHDVFVGTLPSGSDLQSFVIEFIITFYLMFVISGVATDNRAIGELAGLAVGSTVLLNVIIAGPVSGASMNPGRSLGPAMVYSCYRGLWIYIVSPIVGAVSGAWVYNMVRYTDKPLREITKSGSFLKTVRNGSSR
AhNIP1;3	-	Ah4G20600	Chr4:14403484..14404641(-)	3	38..255	AhNIP1;2	Transposed	NIP1	MDDISVSKSNHGNVVVLNIEASSVADTKYESSSSPLISVHFLQKLIAELVGTYYLIFAGCAAIAVNAQYNHVVTLVGIAVVWGIVIMVLVYCLGHISAHFNPAVTLALASSQRFPLNQVPAYITVQVIGSTLASATLRLLFDLNNDVCSKKHDVFLGTSPSGSDLQAFVMEFIITGFLMLVVCAVTTTKRTTEELVGLIIGATITLNVIFAGEVSGASMNPARSIGPALVWGCYKGIWIYLLAPTLGAVSVAMIHKMLPAIQNAESEFSKTGSSHKRVTDLPL
AhNIP1;4	-	Ah1G37020	Chr1:15884088..15885847(+)	3	37..256	AhNIP1;1	Beta WGD	NIP1	MAEISDITTQTQTVVLDIENDRSIDDSRSSELSGPLVSVSFVQKLIGEFVGTFSMIFAGCSAIVVNETYGKPVTLPGIALVWGLTVTVMIYSIGHVSGAHFNPAVSIAFASSKKFPFNQVPGYIAAQVLGSTLAAAALRLVFHLNDDVCSLKGDVYVGTYPSNSTTTSFVMEFIATFNLMFVISAVATDKRATGSLAGIAIGATVVLDILFSGPISGASMNPARSLGPALIWGCYKDLWLYIISPVLGALSGAWTYNLLRSTKKSYSEIIRPNCNKISSKDRQEASKDEICVLRVVDPANQNYFICSSPTDINGKCNVTCKLA
AhNIP4;1	-	Ah7G36890	Chr7:20285208..20287583(+)	4	41..249			NIP4	MSLHSDEIEEEQISRIEKGKGKDCHGGIETVICTSPSIVCLTQKLIAEMIGTYFIVFSGCGVVVVNVLYGGTITFPGICVTWGLIVMVMIYSTGHISGAHFNPAVTVTFAIFRRFPWYQVPLYIGAQFAGSLLASLTLRLMFKVTPEAFFGTTPADSPARALVAEIIISFLLMFVISGVATDNRAVGELAGIAVGMTIMLNVFVAGPISGASMNPARSLGPALVMGVYTHIWVYILGPVIGVLSGGFVYNLIRFTDKPLRELTKSASFLRAVSPSHKASSSKT
AhNIP4;2	-	Ah7G36900	Chr7:20288720..20290757(+)	4	41..249	AhNIP4;1	Tandem	NIP4	MTSHCEEIEDEQISRIEKGNGKDSQGGIETAICTSPSIVCLTQKLIAEMIGTYFIIFSGCGVVVVNVLYGGTITFPGICVTWGLIVMVMIYSTGHISGAHFNPAVTVTFAVFRRFPWFQVPLYIGAQLTGSLLASLTLRLMFNVTPKAFFGTTPTDSSGQALVAEIIISFLLMFVISGVATDSRATGELAGIAVGMTIILNVFVAGPISGASMNPARSLGPAIVMGRYKGIWVYIVGPFVGILAGGFVYNFMRFTNKPLRELTKSASFLRSVAQKNNASKSEG
AhNIP5;1	-	Ah6G35500	Chr6:18248397..18253832(-)	3	74..283	AhNIP6;1	Transposed	NIP5	MAPPDTEVGSVVVMAPPTPGTPGTPGGPLITGMRVDSMSFDHRKPTPRCKCLPVMGSTWGQHDTCFTDFPSPDVSLTRKLGAEFVGTFILIFTATAGPIVNQKYDGAETLIGNAACAGLAVMIIILSTGHISGAHLNPSLTIAFAALRHFPWAHVPAYIAAQVSASICASFALKGVFHPFMSGGVTVPSVSLGQAFALEFIITFILLFVVTAVATDTRAVGELAGIAVGATVMLNILVAGPSTGGSMNPVRTLGPAVASGNYRAVWVYLVAPTLGAISGAAVYTGVKLNDSETDPPRQVRSFRR
AhNIP6;1	-	Ah2G32690	Chr2:20839138..20840816(+)	4	77..286			NIP6	MDHEEIPSMPSTPATTPGTPGAPLFGGFEGKRNGHNIGRYTPKSLLKSCKCFSVDNEWALEDGRLPPVSCSLPPPNISLYRKLGAEFVGTLILIFAGTATAIVNQKTDGAETLIGCAASAGLAVMIVILSTGHISGAHLNPAVTIAFAALKHFPWKHVPVYIGAQVMASVCAAFALKAVFEPTMSGGVTVPTVGLSQAFALEFIISFNLMFVVTAVATDTRAVGELAGIAVGATVMLNILIAGPATSASMNPVRTLGPAIAANNYRAIWVYLTAPILGALIGAGTYTIVKLPEEDEAPKERRSFRR
AhNIP7;1	-	Ah3G01460	Chr3:580230..585636(+)	4	45..252			NIP7	MNGEARSRVVDQEAGSTPSTLRDEDHPSRQRLFGCLPYDIDLNPIRIVMAELVGTFILIFSVCGVISSTQLSGGHVGLLEYAATAGLSVVVVVYSIGHISGAHLNPSITIAFAVFGGFPWSQVPLYITAQTLGATAATLVGVSVYGVNADIMATKPALSCVSAFFVELIATSIVVFLASALHCGPHQNLGNLTGFVIGTVISLGVLITGPISGGSMNPARSLGPALVAWDFEDLWIYMTAPVIGAIIGVLTYRSISLKTRPCPSPLSPSVSSLLR
AhSIP1;1	-	-	Chr3:1664989..1666462(+)	2	6..223	AhSIP1;2	Alpha WGD	SIP1	MMGVVKSAIGDMLMTFSWVVLSATFGIQTAAIISAGDFQGITWAPLVILTSLIFVYVSIFTVIFGSASFNPTGNAAFYVAGIPGDTLFSLAIRLPAQAAGAAGGALAIMEFIPEKYKHMIGGPSLQVDVHTGAIAETILSFGITFAVLLIILRGPRRLLAKTFLLALATISFVVAGSKYTGPAMNPAIAFGWAYMYSSHNTWDHIYVYWISSFVGALSAALLFRSIFPPPRPQKKKQKKA
AhSIP1;2	-	Ah6G20000	Chr6:8183636..8187095(-)	2	3..226			SIP1	MSAVKSALGDMVITFLWVILSATFGIQTAAIVSAVGFHGITWAPLVISTLVVFVSISIFTVIGNVLGGASFNPCGNAAFYTAGVSRDSLFSLAIRSPAQAVGAAGGAITIMEMIPEKYKTKIGGKPSLQVGAHNGAIAEVILSFSVTFLVLLIILRGPRKLLAKTFLLALATVSVFVVGSKFTRPFMNPAIAFGWAYIYKSHNTWDHFYVYWISSYTGAVLSAMLFRILFPAPPLVQKKQKKA
AhSIP2;1	-	Ah5G27620	Chr5:16303905..16305648(-)	2	7..217	AhSIP1;2	Transposed	SIP2	MGRIGLVVSDLVLSFMWIWAGVLVNILVHGVLGFSRSDPSGEIVRYLFSIISMFIFAFLQQITKGGLYNPLTALAAGVSGGFSSFIFSVFVRIPVEVMGSILAVKHVIHVFPAIGKGPKLNVAIHHGALTEGILTFFIVLLSLGLTRKIPGSFFMKTWIGSLAKLTLHILGSDLTGGCMNPAAVMGWAYARGEHITKEHLLVYWLGPVKATLLAVWFFKVVFKPLTEEQQKPKAKTE
AlPIP1;1	-	AL5G43730	Chr5:20261399..20263192(+)	3	44..273	AlPIP1;5	Gamma WGD	PIP1	MEGKEEDVRVGANKFPERQPIGTSAQSDKDYNEPPPAPFFEPGELSSWSFWRAGIAEFIATFLFLYITVLTVMGVKRSPNMCASVGIQGIAWAFGGMIFALVYCTAGISGGHINPAVTFGLFLARKLSLTRALYYIVMQCLGAICGAGVVKGFQPKQYQALGGGANTVAHGYTKGSGLGAEIIGTFVLVYTVFSATDAKRNARDSHVPILAPLPIGFAVFLVHLATIPITGTGINPARSLGAAIIYNKDHSWDDHWVFWVGPFIGAALAALYHVVVIRAIPFKSRS
AlPIP1;2	-	AL4G45180	Chr4:22352734..22354390(+)	3	45..273	AlPIP1;1	Alpha WGD	PIP1	MEGKEEDVRVGANKFPERQPIGTSAQSDKDYKEPPPAPLFEPGEIASWSFWRAGIAEFIATFLFLYITVLTVMGVKRSPNMCASVGIQGIAWAFGGMIFALVYCTAGISGGHINPAVTFGLFLARKLSLTRAVYYIVMQCLGAICGAGVVKGFQPKQYQALGGGANTIAHGYTKGSGLGAEIIGTFVLVYTVFSATDAKRNARDSHVPILAPLPIGFAVFLVHLATIPITGTGINPARSLGAAIIFNKDNAWDDHWVFWVGPFIGAALAALYHVIVIRAIPFKSRS
AlPIP1;3	-	AL1G10760	Chr1:246976..248359(+)	3	44..273	AlPIP1;1	Beta WGD	PIP1	MEGKEEDVRVGANKFPERQPIGTSAQTDKDYKEPPPAPLFEPGELSSWSFYRAGIAEFIATFLFLYITVLTVMGVKRAPNMCASVGIQGIAWAFGGMIFALVYCTAGISGGHINPAVTFGLFLARKLSLTRAVFYIVMQCLGAICGAGVVKGFQPNPYQTLGGGANTVAHGYTKGSGLGAEIIGTFVLVYTVFSATDAKRSARDSHVPILAPLPIGFAVFLVHLATIPITGTGINPARSLGAAIIYNKDHAWDDHWIFWVGPFIGAALAALYHQLVIRAIPFKSRT
AlPIP1;4	-	AL6G53040	Chr6:24843270..24845084(+)	3	45..274	AlPIP1;1	Beta WGD	PIP1	MEGKEEDVRVGANKFPERQPIGTSAQSTDKDYKEPPPAPLFEPGELSSWSFYRAGIAEFIATFLFLYITVLTVMGVKRAPNMCASVGIQGIAWAFGGMIFALVYCTAGISGGHINPAVTFGLFLARKLSLTRAVFYMIMQCLGAICGAGVVKGFQPTHYQTLGGGANTVAHGYTKGSGLGAEIIGTFVLVYTVFSATDAKRSARDSHVPILAPLPIGFAVFLVHLATIPITGTGINPARSLGAAIIYNKDHSWDDHWIFWVGPFIGAALAALYHQIVIRAIPFKSKS
AlPIP1;5	-	AL7G30060	Chr7:8110077..8111763(-)	3	45..274			PIP1	MEGKEEDVNVGANKFPERQPIGTAAQTESKDYKEPPPAPFFEPGELKSWSFYRAGIAEFIATFLFLYVTVLTVMGVKRAPNMCASVGIQGIAWAFGGMIFALVYCTAGISGGHINPAVTFGLFLARKLSLTRALFYIVMQCLGAICGAGVVKGFQPGLYQTNGGGANVVAHGYTKGSGLGAEIVGTFVLVYTVFSATDAKRSARDSHVPILAPLPIGFAVFLVHLATIPITGTGINPARSLGAAIIYNKGHAWDDHWIFWVGPFIGAALAALYHQIVIRAIPFKSKT
AlPIP2;1	-	AL5G34340	Chr5:16572969..16575371(-)	3	31..266			PIP2	MAKDVEAVPGEGFQTRDYHDPPPAPFIDGAELKKWSFYRAVIAEFVATLLFLYITVLTVIGYKIQSDTTAGGVDCGGVGILGIAWAFGGMIFILVYCTAGISGGHINPAVTFGLFLARKVSLPRAILYIVAQCLGAICGVGFVKAFQSSYYDRYGGGANSLADGYSTGTGLAAEIIGTFVLVYTVFSATDPKRSARDSHVPVLAPLPIGFAVFMVHLATIPITGTGINPARSFGAAVIFNKSKPWDDHWIFWVGPFIGAAIAAFYHQFVLRASGSKSLGSFRSAANV
AlPIP2;2	-	AL4G33530	Chr4:17774983..17776427(-)	3	29..264	AlPIP2;1	Alpha WGD	PIP2	MAKDVEGPEGFQTRDYEDPPPTPFFDAEELTKWSLYRAVIAEFVATLLFLYVTVLTVIGYKIQSDKTAGGVDCGGVGILGIAWAFGGMIFILVYCTAGISGGHINPAVTFGLFLARKVSLIRAVLYMVAQCLGAICGVGFVKAFQSSYYVRYGGGANSLADGYNTGTGLAAEIIGTFVLVYTVFSATDPKRNARDSHVPVLAPLPIGFAVFMVHLATIPITGTGINPARSFGAAVIFNESKPWDDHWIFWVGPFIGAAIAAFYHQFVLRASGSKSLGSFRSAANV
AlPIP2;3	-	AL4G33540	Chr4:17779442..17780929(+)	3	29..264	AlPIP2;2	Tandem	PIP2	MAKDVGGPDGFQTRDYEDPPPTPFFDAEELTKWSLYRAVIAEFVATLLFLYVTVLTVIGYKIQSDTKAGGVDCGGVGILGIAWAFGGMIFILVYCTAGISGGHINPAVTFGLFLARKVSLIRAVLYMVAQCLGAICGVGFVKAFQSSYYVRYGGGANSLADGYNTGTGLAAEIIGTFVLVYTVFSATDPKRNARDSHVPVLAPLPIGFAVFMVHLATIPITGTGINPARSFGAAVIFNKSKPWDDHWIFWVGPFIGAAIAAFYHQFVLRASGSKSLGSFRSAANV
AlPIP2;4	-	AL8G37250	Chr8:19605612..19607321(-)	3	31..266			PIP2	MAKDDDVQEGGAPAARDYRDPPPAPLLDMEEIRKWSLYRAVIAEFVATLLFLYVSVLTVIGYKAQTDATAGGVDCGGVGILGIAWAFGGMIFVLVYCTAGISGGHINPAVTVGLFLARKVSLVRTVLYIVAQCLGAICGCGLVKAFQSSYYTRYGGGANELADGYNKGTGLGAEIIGTFVLVYTVFSATDPKRSARDSHVPVLAPLPIGFAVFMVHLATIPITGTGINPARSFGAAVIYNNEKAWDDQWIFWVGPMIGAAAAAFYHQFILRAAAIKALGSFRSFA
AlPIP2;5	-	AL5G35900	Chr5:17185445..17187806(+)	3	31..265	AlPIP2;6	Alpha WGD	PIP2	MTKEVVGDKRSFSGKDYQDPPPEPLFDATELGKWSFYRALIAEFIATLLFLYVTVMTVIGYKSQTDQALNPDQCAGVGVLGIAWAFGGMIFILVYCTAGISGGHINPAVTFGLLLARKVTLLRAVMYMVAQCLGAICGVALVKSFQSAYYNRYGGGTNGLSDGYSIGTGVAAEIIGTFVLVYTVFSATDPKRSARDSHVPVLAPLPIGFAVFIVHLATIPITGTGINPARSLGAAIIYNKDKAWDHHWIFWVGPFAGAAIAAFYHQFVLRAGAIKALGSFRSQPHV
AlPIP2;6	-	AL4G36310	Chr4:18926009..18928623(+)	3	30..265	AlPIP2;1	Gamma WGD	PIP2	MTKDELTEEESLSGKDYLDPPPVKTFEVRELKKWSFYRAVIAEFIATFLFLYVTVLTVIGFKSQTDINAGGGACASVGLLGISWAFGGMIFILVYCTAGISGGHINPAVTFGLFLASKVSLVRAVSYMVAQCLGATCGVGLVKVFQSTYYNRYGGGANMLSEGYNVGVGVGAEIIGTFVLVYTVFSATDPKRNARDSHIPVLAPLPIGFSVFMVHLATIPITGTGINPARSFGAAVIYNNQKAWDDQWIFWVGPFVGAAIAAFYHQFVLRAGAMKAYGSVRSQLHELHA
AlPIP2;7	-	AL7G16120	Chr7:2496782..2498513(-)	3	30..258			PIP2	MSKEVSEEGKTHHGKDYVDPPPAPFFDMGELKSWSFYRALIAEFIATLLFLYVTVATVIGHKKQTGACDGVGLLGIAWAFGGMIFVLVYCTAGISGGHINPAVTFGLFLARKVSLVRALGYMIAQCLGAICGVGFVKAFMKTPYNTLGGGANTVADGYSKGTALGAEIIGTFVLVYTVFSATDPKRSARDSHIPVLAPLPIGFAVFMVHLATIPITGTGINPARSFGAAVIYNNEKAWDDQWIFWVGPFLGALAAAAYHQYILRASAIKALGSFRSNATN
AlPIP2;8	-	AL3G49560	Chr3:21530561..21532407(+)	3	29..256	AlPIP2;7	Alpha WGD	PIP2	MSKEVSEEGRHGKDYVDPPPAPLLDMAEIKLWSFYRAIIAEFIATLLFLYVTVATVIGHKNQNGPCDGVGLLGIAWAFGGMIFVLVYCTAGISGGHINPAVTFGLFLARKVSLPRAVAYMVAQCLGAICGVGLVKAFMMTPYKRLGGGANTVADDYSTGTALGAEIIGTFVLVYTVFSATDPKRSARDSHVPVLAPLPIGFAVFMVHLATIPITGTGINPARSFGAAVIYNNEKAWDDHWIFWVGPFLGALAAAAYHQYILRAAAIKALASFRSNPTN
AlTIP1;1	-	AL4G33020	Chr4:17504955..17506439(+)	1	14..234	AlTIP1;2	Transposed	TIP1	MPIRNIAVGRPDEATRPDALKAALAEFISTLIFVVAGSGSGMAFNKLTENGATTPSGLVAAALAHAFGLFVAVSVGANISGGHVNPAVTFGAFIGGNITLLRGILYWIAQLLGSVVACLILKFATGGLAVPAFGLSAGVGVLNAFVFEIVMTFGLVYTVYATAIDPKNGSLGTIAPIAIGFIVGANILAGGAFSGASMNPAVAFGPAVVSWTWTNHWVYWAGPLVGGGIAGLIYEVFFINTTHEQLPTTDY
AlTIP1;2	-	AL5G15290	Chr5:2922134..2923729(-)	1	17..235			TIP1	MPTRNIAIGGVQEEVYHPNALRAALAEFISTLIFVFAGSGSGIAFNKLTDNGATTPSGLVAAALAHAFGLFVAVSVGANISGGHVNPAVTFGVLLGGNITLLRGILYWIAQLLGSVAACFLLSFATGGEPIPAFGLSAGVGSLNALVFEIVMTFGLVYTVYATAVDPKNGSLGTIAPIAIGFIVGANILAGGAFSGASMNPAVAFGPAIVSWTWTNHWVYWAGPLVGGGLAGIIYDFVFIDENAHEQLPTTDY
AlTIP1;3	-	AL6G51900	Chr6:24301580..24302599(+)	0	14..234	AlTIP1;1	Transposed	TIP1	MAINRIAIGTPGEASRPDAIRAAFAEFFSMVIFVFAGQGSGMAYGKLTGDGPATPSGLVAASLSHAFALFVAVSVGANVSGGHVNPAVTFGAFIGGNITLLRAVLYWIAQLLGAVVACLLLKVSTGGMETAAFSLSHGVTPWNAVVFEIVMTFGLVYTVYATAVDPKKGDIGIVAPLAIGLIVGANILVGGAFDGASMNPAVSFGPAVVSWTWTNHWVYWVGPFIGAAIAATVYDTIFIGSNGHEPLPSNDF
AlTIP2;1	-	AL3G28940	Chr3:6825333..6826859(+)	2	14..232			TIP2	MAGVAFGSFDDSFSLASLRAYLAEFISTLLFVFAGVGSAIAYAKLTSDAALDTPGLVAIAVCHGFALFVAVAIGANISGGHVNPAVTFGLAVGGQITVITGVFYWIAQLLGSTAACFLLKYVTGGLAVPTHSVGAGLGALEGVVMEIIITFALVYTVYATAADPKKGSLGTIAPLAIGLIVGANILAAGPFSGGSMNPARSFGPAVAAGDFSGHWVYWVGPLIGGGLAGLIYGNVFMGSSEHAPLASADF
AlTIP6;1	-	AL7G37370	Chr7:11546530..11547784(-)	1	14..232	AlTIP6;2	Alpha WGD	TIP6	MVKIEIGSLGDSFSVASLKAYLSEFIATLLFVFAGVGSALAFAKLTSDAALDPAGLVAVAVAHAFALFVGVSIAANISGGHLNPAVTLGLAIGGNITVITGFFYWIAQCLGSIVACLLLVFVTNGESVPTHGVAAGLGAIEGVVMEIVVTFALVYTVYATAADPKKGSLGTIAPIAIGFIVGANILAAGPFSGGSMNPARSFGPAVVSGDFSQIWIYWVGPLVGGALAGLIYGDVFIGSYAPAPTTESYP
AlTIP6;2	-	AL8G10580	Chr8:196873..198240(+)	1	14..232	AlTIP5;1	Transposed	TIP6	MVKIELGSVGDSFSVSSLKAYLSEFIATLLFVFAGVGSAIAFDKLTSDGALDPAGLVAIAIAHAFALFVGVSIAANISGGHLNPAVTLGLAIGGNITLIIGFFYWIAQCLGSIVACLLLVFVTNGKSVPTHGVAAGLGAVEGIVMEIVVTFALVYTVYATAADPKKGSLGTIAPIAIGFIVGANILAAGPFSGGSMNPARSFGPAVVSGDLSQIWIYWVGPLVGGALAGLIYGDVFIGSYEAVETREIRV
AlTIP3;1	-	AL2G32960	Chr2:15727667..15728995(+)	2	17..242			TIP3	MATSARRAYGFGRADEATHPDSIRATLAEFLSTFVFVFAAEGSILSLDKLYWDHAAHAGTNTPGGLILVALAHAFALFAAVSAAINVSGGHVNPAVTFGALIGGRLSAIRAIYYWVAQLLGAILACLLLRLATNGMRPVGFRVASGVGAVNGLVLEIILTFGLVYVVYSTLIDPKRGSLGIIAPLAIGLIVGANILVGGPFSGASMNPARAFGPALVGWRWHDHWIYWVGPFIGSALAALIYEYMVIPTEPPTHHTHGVHQPLAPEDY
AlTIP3;2	-	AL1G30170	Chr1:7483945..7485586(+)	2	17..242	AlTIP3;1	Alpha WGD	TIP3	MATSTRRAYGFGRADEATHPDSIRATLAEFLSTFVFVFAGEGSILALDKLYWDTAAHTGTNTPGGLVLVALAHALALFAAVSAAINVSGGHVNPAVTFAALIGGRISVIRAIYYWIAQLLGAIIACLLLRLATNGLRPIGFHVASGVSELHGLVMEIILTFALVYVVYSTAIDPKRGSIGIIAPLAIGLIVGANTLVGGPFDGASMNPARAFGPALVGWRWNNHWIYWVGPFIGGALAALIYEYMIIPSVNEPPHHSTHQPLAPEDY
AlTIP4;1	-	AL4G17530	Chr4:5027010..5028798(+)	2	14..228	AlTIP1;1	Transposed	TIP4	MKKIELGHHSEAAKPGCIKALIVEFITTFLFVFAGVGSAMATDSLVGNTLVGLFAVAVAHALVVAVMISAGHISGGHLNPAVTLGLLLGGHISVFRAFLYWIDQLLASSAACFLLSYLTGGMATPVHTLAIGVSYTQGIIWEIILTFSLLFTVYATMVDPKKGSLDGLGPLLTGFVVGANILAGGAFSGASMNPARSFGPALVSGNWTDHWVYWVGPLIGGGLAGFIYENVLIDRPHVPVADDEQPLLD
AlTIP5;1	-	AL5G26660	Chr5:13206843..13207976(+)	2	18..235	AlTIP2;1	Transposed	TIP5	MRTMIPTSFSSRFQGVISMNALRCYVSEFISTFFFVLAAVGSVMSSRKLMAGDVSGPFGVLIPAIANAFALSSSVYISWNVSGGHVNPAVTFGMAVAGRISVPTAMFYWTSQMIASVMACLVLKVTVVEQHVPIYKIAGEMTGFGASVLEGVLAFVLVYTVFTANDPRRGLPLAVGPIFIGFVAGANVLAAGPFSGGSMNPACAFGSAMVYGSFKNQAVYWVGPLLGGATAALVYDNVVVPAEDDRGSSTGDAIGV
AlNIP1;1	-	AL7G35100	Chr7:10448168..10450200(+)	4	49..267	AlNIP1;2	Transposed	NIP1	MADISGNGYGNAREVVMVNLKEEVEHQQEMEAIHNPKPLKKQDSLLSVSVPFLQKLIAESLGTYFLVFTGCASVVVNMQNDNVVTLPGIAIVWGLTIMVLIYSLGHISGAHINPAVTIAFASCGRFPLKQVPAYVISQVIGSTLAAATLRLLFGLDHDVCSGKHDVFIGSSPVGSDLQAFVMEFIVTFYLMFIISGVATDNRAIGELAGLAIGSTVLLNVLIAAPVSSASMNPGRSLGPAMVYGCYKGIWIYIVAPTLGAIAGAWVYNTVRYTDKPLREITKSGSFLKSVRIGSS
AlNIP1;2	-	AL7G35260	Chr7:10518976..10521420(-)	4	51..269			NIP1	MAEISGNGHGADARDGAVVVNLKEEDEHQQQKEAIHNPKPMKKQDSLLSISVPFLQKLMAEVLGTYFLIFAGCAAVAVNTQHDKAVTLPGIAIVWGLTVMVLVYSLGHISGAHFNPAVTIAFASCGRFPLKQVPAYVISQVIGSTLAAATLRLLFGLDQDVCSGKHDVFVGTLPSGSDLQSFVIEFIITFYLMFVISGVATDNRAIGELAGLAVGSTVLLNVIIAGPVSGASMNPGRSLGPAMVYSCYRGLWIYIVSPIVGAVSGAWVYNMVRYTDKPLREITKSGSFLKTVRNGSSR
AlNIP1;3	-	AL4G30360	Chr4:16312413..16313779(-)	3	38..255	AlNIP1;2	Transposed	NIP1	MDDISVSKSNHGNVVVLNIEASSVADTKNESSSSPLISVHFLQKLMAELVGTYYLIFAGCAAIAVNAQHNHVVTLVGIAVVWGIVVMVLVYCLGHISAHFNPAVTLALASSQRFPLNQVPAYITVQVIGSTLASATLRLLFDLNNDVCSKKHDVFLGSSPSGSDFQAFVMEFIITGFLMLVVCAVTTTKKTTEELEGLIIGAAVTLNVIFAGEVSGASMNPARSIGPALVWGCYKGIWIYLLAPTLGAVSGALIHKMLPSIQNAEPEFSKTGSSHKRVTDLPL
AlNIP1;4	-	AL1G45990	Chr1:14483615..14486143(+)	3	1..202	AlNIP1;1	Beta WGD	NIP1	MIFAGCSAIVVNETYGKPVTLPGIALVWGLTVTVMIYSIGHVSGAHFNPAVSIAFASSKKFPFNQVPGYIAAQVLGSTLAAAALRLVFHLNDDVCSLKGDVYVGTYPSNSTTTSFVMEFIATFNLMFVISAVATDKRATGSLAGIAIGATVVLDILFSGPISGASMNPARSLGPALIWGCYKDLWLYIISPVLGALSGAWTYDLLRSTKKSYSEIIRPNCNKVSSRDHQEASQDEICVLRVVDPANQNYFICSSPNDINGKCNVTCKLA
AlNIP4;1	-	AL7G46710	Chr7:20814527..20818613(+)	4	41..249			NIP4	MSLHSDEIEEEQISRIEKGKGKDCHGGIETVICTSPSIVCLTQKLIAEMIGTYFIVFSGCGVVVVNVLYGGTITFPGICVTWGLIVMVMIYSTGHISGAHFNPAVTVTFAIFRRFPWYQVPLYIGAQFAGSLLASLTLRLMFKVTPEAFFGTTPADSPARALVAEIIISFLLMFVISGVATDNRAVGELAGIAVGMTIMLNVFVAGPISGASMNPARSLGPALVMGVYTHIWVYILGPVLGVISGGFVYNLIRFTDKPLRELTKSASFLRAVSPSHKASSSKT
AlNIP4;2	-	AL7G46720	Chr7:20820697..20822687(+)	4	41..249	AlNIP4;1	Tandem	NIP4	MTSHCEEIEAEQISRIEKGNGKDSQGGIETAICTSPSIVCLTQKLIAEMIGTYFIIFSGCGVVVVNVLYGGTITFPGICVTWGLIVMVMIYSTGHISGAHFNPAVTVTFAVFRRFPWFQVPLYIGAQLTGSLLASLTLRLMFNVTPKAFFGTSPTDSSGQALVAEIIISFLLMFVISGVATDSRATGELAGIAVGMTIILNVFVAGPISGASMNPARSLGPAIVMGRYKGIWVYIVGPFVGIFAGGFVYNFMRFTDKPLRELTKSASFLRSVAQKNNASKSEG
AlNIP5;1	-	AL6G44270	Chr6:20255830..20259890(-)	3	74..283	AlNIP6;1	Transposed	NIP5	MAPPEAEVGSVVVMAPPTPGTPGTPGGPLITGMRVDSMSFDHRKPTPRCKCLPVMGSTWGQHDTCFTDFPSPDVSLTRKLGAEFVGTFILIFTATAGPIVNQKYDGAETLIGNAACAGLAVMIIILSTGHISGAHLNPSLTIAFAALRHFPWAHVPAYIAAQVSASICASFALKGVFHPFMSGGVTVPSVGVGQAFALEFIITFILLFVVTAVATDTRAVGELAGIAVGATVMLNILVAGPSTGGSMNPVRTLGPAVASGNYRSLWVYLVAPTLGAIAGAAVYTGVKLNDSVTDPPRQVRSFRR
AlNIP6;1	-	AL2G40640	Chr2:18894120..18895654(+)	4	76..285			NIP6	MDHEEIPSMPSTPATTPGTPGAPLFGGFEGKRNGHNGKYTPKSLLKSCKCFSVDNEWALEDGRLPPVSCSLPPPNVSLYRKLGAEFVGTLILIFAGTATAIVNQKTDGAETLIGCAASAGLAVMIVILSTGHISGAHLNPAVTIAFAALKHFPWKHVPVYIGAQVMASVCAAFALKAVFEPTMSGGVTVPTVGLSQAFALEFIISFNLMFVVTAVATDTRAVGELAGIAVGATVMLNILIAGPATSASMNPVRTLGPAIAANNYRAIWVYLTAPILGALIGAGTYTIVKLPEENEAPKERRSFRR
AlNIP7;1	-	AL3G16940	Chr3:2428200..2430248(-)	4	45..252			NIP7	MNGEARSRVVDQEAGSTPSTLRDEDHPSRQRLFGCLPYDIDLNPIRIVMAEFVGTFILMFSVCGVISSTQLSGGHVGLLEYAATAGLSVVVVVYSIGHISGAHLNPSITIAFAVFGGFPWSQVPLYITAQTLGATAATLVGVSVYGVNADIMATKPALSCVSAFFVELIATSIVVFLASALHCGPHQNLGNLTGFVIGTVISLGVLITGPISGGSMNPARSLGPAVVAWDFEDLWIYMTAPVIGAIIGVLTYRSISLKTRPCLSPLSPSVSSLLR
AlSIP1;1	-	AL3G14000	Chr3:1358208..1360092(-)	2	6..223	AlSIP1;2	Alpha WGD	SIP1	MMGVVKSAIGDMLMTFSWVVLSATFGIQTAAIISAGDFQGITWAPLVILTSLIFVYVSIFTVIFGSASFNPTGNAAFYVAGIPGDTLFSLAIRLPAQAAGAAGGALAIMEFIPEKYKHMIGGPSLQVDVHTGAIAETILSFGITFAVLLIILRGPRRLLAKTFLLALATISFVVAGSKYTGPAMNPAIAFGWAYMYSSHNTWDHIYVYWISSFVGALSAALLFRSIFPPARPQKKKQKKA
AlSIP1;2	-	AL6G29520	Chr6:7601283..7602897(-)	2	3..226			SIP1	MSAVKSALGDMVITFLWVILSATFGIQTAAIVSAVGFHGITWAPLVISTLVVFVSISIFTVIGNVLGGASFNPCGNAAFYTAGVSRDSLFSLAIRSPAQAVGAAGGAITIMEMIPEKYKTKIGGKPSLQVGAHNGAIAEVILSFSVTFLVLLIILRGPRKLLAKTFLLALATVSVFVVGSKFTRPFMNPAIAFGWAYIYKSHNTWDHFYVYWISSYTGAILSAMLFRILFPAPPLVQKKQKKA
AlSIP2;1	-	AL5G38380	Chr5:18169901..18171286(-)	2	7..217	AlSIP1;2	Transposed	SIP2	MGRIGLVVSDLVLSFMWIWAGVLVNILVHGVLGFSRSDPTGEIVRYLFSIISMFIFAFLQQITKGGLYNPLTALAAGVSGGFSSFIFSVFVRIPVEVIGSILAVKHVIHVFPEIGKGPKLQVAIHHGALTEGILTFFIVLLSMGLTRKIPGSFFMKTWIGSLAKLTLHILGSDLTGGCMNPAAVMGWAYARGEHITKEHLLVYWLGPVKATLLAVWFFKVVFKPLTEEQQKPKAKTE
AtPIP1;1	PIP1, PIP1a	AT3G61430	Chr3:22733243..22735394(+)	3	44..273	AtPIP1;5	Gamma WGD	PIP1	MEGKEEDVRVGANKFPERQPIGTSAQSDKDYKEPPPAPFFEPGELSSWSFWRAGIAEFIATFLFLYITVLTVMGVKRSPNMCASVGIQGIAWAFGGMIFALVYCTAGISGGHINPAVTFGLFLARKLSLTRALYYIVMQCLGAICGAGVVKGFQPKQYQALGGGANTVAHGYTKGSGLGAEIIGTFVLVYTVFSATDAKRNARDSHVPILAPLPIGFAVFLVHLATIPITGTGINPARSLGAAIIYNKDHSWDDHWVFWVGPFIGAALAALYHVVVIRAIPFKSRS
AtPIP1;2	PIP1b, AthH2	AT2G45960	Chr2:18910081..18911982(+)	3	44..273	AtPIP1;1	Alpha WGD	PIP1	MEGKEEDVRVGANKFPERQPIGTSAQSDKDYKEPPPAPLFEPGELASWSFWRAGIAEFIATFLFLYITVLTVMGVKRSPNMCASVGIQGIAWAFGGMIFALVYCTAGISGGHINPAVTFGLFLARKLSLTRAVYYIVMQCLGAICGAGVVKGFQPKQYQALGGGANTIAHGYTKGSGLGAEIIGTFVLVYTVFSATDAKRNARDSHVPILAPLPIGFAVFLVHLATIPITGTGINPARSLGAAIIFNKDNAWDDHWVFWVGPFIGAALAALYHVIVIRAIPFKSRS
AtPIP1;3	PIP1c	AT1G01620	Chr1:225665..227543(-)	3	44..273	AtPIP1;1	Beta WGD	PIP1	MEGKEEDVRVGANKFPERQPIGTSAQTDKDYKEPPPAPFFEPGELSSWSFYRAGIAEFIATFLFLYITVLTVMGVKRAPNMCASVGIQGIAWAFGGMIFALVYCTAGISGGHINPAVTFGLFLARKLSLTRAVFYIVMQCLGAICGAGVVKGFQPNPYQTLGGGANTVAHGYTKGSGLGAEIIGTFVLVYTVFSATDAKRSARDSHVPILAPLPIGFAVFLVHLATIPITGTGINPARSLGAAIIYNKDHAWDDHWIFWVGPFIGAALAALYHQLVIRAIPFKSRS
AtPIP1;4	PIP1e, TMP-C	AT4G00430	Chr4:185285..187680(-)	3	45..274	AtPIP1;1	Beta WGD	PIP1	MEGKEEDVRVGANKFPERQPIGTSAQSTDKDYKEPPPAPLFEPGELSSWSFYRAGIAEFIATFLFLYITVLTVMGVKRAPNMCASVGIQGIAWAFGGMIFALVYCTAGISGGHINPAVTFGLFLARKLSLTRAVFYMIMQCLGAICGAGVVKGFQPTPYQTLGGGANTVAHGYTKGSGLGAEIIGTFVLVYTVFSATDAKRSARDSHVPILAPLPIGFAVFLVHLATIPITGTGINPARSLGAAIIYNKDHSWDDHWIFWVGPFIGAALAALYHQIVIRAIPFKSKS
AtPIP1;5	PIP1d, Pcr55	AT4G23400	Chr4:12220641..12222468(+)	3	45..274			PIP1	MEGKEEDVNVGANKFPERQPIGTAAQTESKDYKEPPPAPFFEPGELKSWSFYRAGIAEFIATFLFLYVTVLTVMGVKRAPNMCASVGIQGIAWAFGGMIFALVYCTAGISGGHINPAVTFGLFLARKLSLTRALFYIVMQCLGAICGAGVVKGFQPGLYQTNGGGANVVAHGYTKGSGLGAEIVGTFVLVYTVFSATDAKRSARDSHVPILAPLPIGFAVFLVHLATIPITGTGINPARSLGAAIIYNKDHAWDDHWIFWVGPFIGAALAALYHQIVIRAIPFKSKT
AtPIP2;1	PIP2, PIP2a	AT3G53420	Chr3:19803473..19805730(-)	3	31..266			PIP2	MAKDVEAVPGEGFQTRDYQDPPPAPFIDGAELKKWSFYRAVIAEFVATLLFLYITVLTVIGYKIQSDTDAGGVDCGGVGILGIAWAFGGMIFILVYCTAGISGGHINPAVTFGLFLARKVSLPRALLYIIAQCLGAICGVGFVKAFQSSYYTRYGGGANSLADGYSTGTGLAAEIIGTFVLVYTVFSATDPKRSARDSHVPVLAPLPIGFAVFMVHLATIPITGTGINPARSFGAAVIYNKSKPWDDHWIFWVGPFIGAAIAAFYHQFVLRASGSKSLGSFRSAANV
AtPIP2;2	PIP2b	AT2G37170	Chr2:15613368..15615022(-)	3	29..264	AtPIP2;1	Alpha WGD	PIP2	MAKDVEGPEGFQTRDYEDPPPTPFFDADELTKWSLYRAVIAEFVATLLFLYITVLTVIGYKIQSDTKAGGVDCGGVGILGIAWAFGGMIFILVYCTAGISGGHINPAVTFGLFLARKVSLIRAVLYMVAQCLGAICGVGFVKAFQSSYYDRYGGGANSLADGYNTGTGLAAEIIGTFVLVYTVFSATDPKRNARDSHVPVLAPLPIGFAVFMVHLATIPITGTGINPARSFGAAVIYNKSKPWDDHWIFWVGPFIGAAIAAFYHQFVLRASGSKSLGSFRSAANV
AtPIP2;3	PIP2c, RD28	AT2G37180	Chr2:15617635..15619155(+)	3	29..264	AtPIP2;2	Tandem	PIP2	MAKDVEGPDGFQTRDYEDPPPTPFFDAEELTKWSLYRAVIAEFVATLLFLYVTVLTVIGYKIQSDTKAGGVDCGGVGILGIAWAFGGMIFILVYCTAGISGGHINPAVTFGLFLARKVSLIRAVLYMVAQCLGAICGVGFVKAFQSSHYVNYGGGANFLADGYNTGTGLAAEIIGTFVLVYTVFSATDPKRNARDSHVPVLAPLPIGFAVFMVHLATIPITGTGINPARSFGAAVIFNKSKPWDDHWIFWVGPFIGATIAAFYHQFVLRASGSKSLGSFRSAANV
AtPIP2;4	PIP2f	AT5G60660	Chr5:24375368..24377206(-)	3	31..266	AtPIP2;1	Dispersed	PIP2	MAKDLDVNESGPPAARDYKDPPPAPFFDMEELRKWPLYRAVIAEFVATLLFLYVSILTVIGYKAQTDATAGGVDCGGVGILGIAWAFGGMIFVLVYCTAGISGGHINPAVTVGLFLARKVSLVRTVLYIVAQCLGAICGCGFVKAFQSSYYTRYGGGANELADGYNKGTGLGAEIIGTFVLVYTVFSATDPKRNARDSHVPVLAPLPIGFAVFMVHLATIPITGTGINPARSFGAAVIYNNEKAWDDQWIFWVGPMIGAAAAAFYHQFILRAAAIKALGSFGSFGSFRSFA
AtPIP2;5	PIP2d	AT3G54820	Chr3:20301759..20304309(+)	3	31..265	AtPIP2;6	Alpha WGD	PIP2	MTKEVVGDKRSFSGKDYQDPPPEPLFDATELGKWSFYRALIAEFIATLLFLYVTIMTVIGYKSQTDPALNPDQCTGVGVLGIAWAFGGMIFILVYCTAGISGGHINPAVTFGLLLARKVTLVRAVMYMVAQCLGAICGVALVKAFQSAYFTRYGGGANGLSDGYSIGTGVAAEIIGTFVLVYTVFSATDPKRSARDSHVPVLAPLPIGFAVFIVHLATIPITGTGINPARSLGAAIIYNKDKAWDHHWIFWVGPFAGAAIAAFYHQFVLRAGAIKALGSFRSQPHV
AtPIP2;6	PIP2e	AT2G39010	Chr2:16291280..16294101(+)	3	30..265	AtPIP2;1	Gamma WGD	PIP2	MTKDELTEEESLSGKDYLDPPPVKTFEVRELKKWSFYRAVIAEFIATLLFLYVTVLTVIGFKSQTDINAGGGACASVGLLGISWAFGGMIFILVYCTAGISGGHINPAVTFGLFLASKVSLVRAVSYMVAQCLGATCGVGLVKVFQSTYYNRYGGGANMLSDGYNVGVGVGAEIIGTFVLVYTVFSATDPKRNARDSHIPVLAPLPIGFSVFMVHLATIPITGTGINPARSFGAAVIYNNQKAWDDQWIFWVGPFVGAAIAAFYHQFVLRAGAMKAYGSVRSQLHELHA
AtPIP2;7	PIP3, PIP3a	AT4G35100	Chr4:16708361..16710407(+)	3	30..258			PIP2	MSKEVSEEGKTHHGKDYVDPPPAPLLDMGELKSWSFYRALIAEFIATLLFLYVTVATVIGHKKQTGPCDGVGLLGIAWAFGGMIFVLVYCTAGISGGHINPAVTFGLFLARKVSLVRALGYMIAQCLGAICGVGFVKAFMKTPYNTLGGGANTVADGYSKGTALGAEIIGTFVLVYTVFSATDPKRSARDSHIPVLAPLPIGFAVFMVHLATIPITGTGINPARSFGAAVIYNNEKAWDDQWIFWVGPFLGALAAAAYHQYILRASAIKALGSFRSNATN
AtPIP2;8	PIP3b	AT2G16850	Chr2:7301334..7303509(+)	3	29..256	AtPIP2;7	Alpha WGD	PIP2	MSKEVSEEGRHGKDYVDPPPAPLLDMAELKLWSFYRAIIAEFIATLLFLYVTVATVIGHKNQTGPCGGVGLLGIAWAFGGMIFVLVYCTAGISGGHINPAVTFGLFLARKVSLPRAVAYMVAQCLGAICGVGLVKAFMMTPYKRLGGGANTVADGYSTGTALGAEIIGTFVLVYTVFSATDPKRSARDSHVPVLAPLPIGFAVFMVHLATIPITGTGINPARSFGAAVIYNNEKAWDDHWIFWVGPFVGALAAAAYHQYILRAAAIKALASFRSNPTN
AtTIP1;1	γTIP1	AT2G36830	Chr2:15445294..15446621(+)	1	14..234			TIP1	MPIRNIAIGRPDEATRPDALKAALAEFISTLIFVVAGSGSGMAFNKLTENGATTPSGLVAAAVAHAFGLFVAVSVGANISGGHVNPAVTFGAFIGGNITLLRGILYWIAQLLGSVVACLILKFATGGLAVPAFGLSAGVGVLNAFVFEIVMTFGLVYTVYATAIDPKNGSLGTIAPIAIGFIVGANILAGGAFSGASMNPAVAFGPAVVSWTWTNHWVYWAGPLVGGGIAGLIYEVFFINTTHEQLPTTDY
AtTIP1;2	γTIP2	AT3G26520	Chr3:9722443..9723904(-)	1	17..235	AtTIP1;1	Transposed	TIP1	MPTRNIAIGGVQEEVYHPNALRAALAEFISTLIFVFAGSGSGIAFNKITDNGATTPSGLVAAALAHAFGLFVAVSVGANISGGHVNPAVTFGVLLGGNITLLRGILYWIAQLLGSVAACFLLSFATGGEPIPAFGLSAGVGSLNALVFEIVMTFGLVYTVYATAVDPKNGSLGTIAPIAIGFIVGANILAGGAFSGASMNPAVAFGPAVVSWTWTNHWVYWAGPLIGGGLAGIIYDFVFIDENAHEQLPTTDY
AtTIP1;3	γTIP3	AT4G01470	Chr4:624786..625885(-)	0	14..234	AtTIP1;1	Transposed	TIP1	MPINRIAIGTPGEASRPDAIRAAFAEFFSMVIFVFAGQGSGMAYGKLTGDGPATPAGLVAASLSHAFALFVAVSVGANVSGGHVNPAVTFGAFIGGNITLLRAILYWIAQLLGAVVACLLLKVSTGGMETAAFSLSYGVTPWNAVVFEIVMTFGLVYTVYATAVDPKKGDIGIIAPLAIGLIVGANILVGGAFDGASMNPAVSFGPAVVSWIWTNHWVYWVGPFIGAAIAAIVYDTIFIGSNGHEPLPSNDF
AtTIP2;1	TIP1	AT3G16240	Chr3:5505360..5507050(+)	2	14..232			TIP2	MAGVAFGSFDDSFSLASLRAYLAEFISTLLFVFAGVGSAIAYAKLTSDAALDTPGLVAIAVCHGFALFVAVAIGANISGGHVNPAVTFGLAVGGQITVITGVFYWIAQLLGSTAACFLLKYVTGGLAVPTHSVAAGLGSIEGVVMEIIITFALVYTVYATAADPKKGSLGTIAPLAIGLIVGANILAAGPFSGGSMNPARSFGPAVAAGDFSGHWVYWVGPLIGGGLAGLIYGNVFMGSSEHVPLASADF
AtTIP6;1	δTIP2, TIP2;2	AT4G17340	Chr4:9698940..9700472(+)	1	14..232	AtTIP6;2	Alpha WGD	TIP6	MVKIEIGSVGDSFSVASLKAYLSEFIATLLFVFAGVGSALAFAKLTSDAALDPAGLVAVAVAHAFALFVGVSIAANISGGHLNPAVTLGLAVGGNITVITGFFYWIAQCLGSIVACLLLVFVTNGESVPTHGVAAGLGAIEGVVMEIVVTFALVYTVYATAADPKKGSLGTIAPIAIGFIVGANILAAGPFSGGSMNPARSFGPAVVSGDFSQIWIYWVGPLVGGALAGLIYGDVFIGSYAPAPTTESYP
AtTIP6;2	δTIP3, TIP2;3	AT5G47450	Chr5:19248249..19249622(-)	1	14..232	AtTIP5;1	Transposed	TIP6	MVKIEVGSVGDSFSVSSLKAYLSEFIATLLFVFAGVGSAVAFAKLTSDGALDPAGLVAIAIAHAFALFVGVSIAANISGGHLNPAVTLGLAIGGNITLITGFFYWIAQCLGSIVACLLLVFVTNGKSVPTHGVSAGLGAVEGVVMEIVVTFALVYTVYATAADPKKGSLGTIAPIAIGFIVGANILAAGPFSGGSMNPARSFGPAVVSGDLSQIWIYWVGPLVGGALAGLIYGDVFIGSYEAVETREIRV
AtTIP3;1	αTIP	AT1G73190	Chr1:27521944..27523332(+)	2	17..242			TIP3	MATSARRAYGFGRADEATHPDSIRATLAEFLSTFVFVFAAEGSILSLDKLYWEHAAHAGTNTPGGLILVALAHAFALFAAVSAAINVSGGHVNPAVTFGALVGGRVTAIRAIYYWIAQLLGAILACLLLRLTTNGMRPVGFRLASGVGAVNGLVLEIILTFGLVYVVYSTLIDPKRGSLGIIAPLAIGLIVGANILVGGPFSGASMNPARAFGPALVGWRWHDHWIYWVGPFIGSALAALIYEYMVIPTEPPTHHAHGVHQPLAPEDY
AtTIP3;2	βTIP	AT1G17810	Chr1:6130025..6131627(+)	2	17..242	AtTIP3;1	Alpha WGD	TIP3	MATSARRAYGFGRADEATHPDSIRATLAEFLSTFVFVFAGEGSILALDKLYWDTAAHTGTNTPGGLVLVALAHALALFAAVSAAINVSGGHVNPAVTFAALIGGRISVIRAIYYWVAQLIGAILACLLLRLATNGLRPVGFHVASGVSELHGLLMEIILTFALVYVVYSTAIDPKRGSIGIIAPLAIGLIVGANILVGGPFDGASMNPARAFGPALVGWRWSNHWIYWVGPFIGGALAALIYEYMIIPSVNEPPHHSTHQPLAPEDY
AtTIP4;1	?TIP	AT2G25810	Chr2:11012499..11014171(+)	2	13..228	AtTIP1;1	Transposed	TIP4	MKKIELGHHSEAAKPDCIKALIVEFITTFLFVFAGVGSAMATDSLVGNTLVGLFAVAVAHAFVVAVMISAGHISGGHLNPAVTLGLLLGGHISVFRAFLYWIDQLLASSAACFLLSYLTGGMGTPVHTLASGVSYTQGIIWEIILTFSLLFTVYATIVDPKKGSLDGFGPLLTGFVVGANILAGGAFSGASMNPARSFGPALVSGNWTDHWVYWVGPLIGGGLAGFIYENVLIDRPHVPVADDEQPLLN
AtTIP5;1	ζTIP	AT3G47440	Chr3:17481996..17483158(+)	2	18..235	AtTIP2;1	Transposed	TIP5	MRRMIPTSFSSKFQGVLSMNALRCYVSEFISTFFFVLAAVGSVMSSRKLMAGDVSGPFGVLIPAIANALALSSSVYISWNVSGGHVNPAVTFAMAVAGRISVPTAMFYWTSQMIASVMACLVLKVTVMEQHVPIYKIAGEMTGFGASVLEGVLAFVLVYTVFTASDPRRGLPLAVGPIFIGFVAGANVLAAGPFSGGSMNPACAFGSAMVYGSFKNQAVYWVGPLLGGATAALVYDNVVVPVEDDRGSSTGDAIGV
AtNIP1;1	NLM1	AT4G19030	Chr4:10421521..10423508(-)	4	50..268	AtNIP1;2	Transposed	NIP1	MADISGNGYGNAREEVVMVNLKDEVEHQQEMEDIHNPRPLKKQDSLLSVSVPFLQKLIAEFLGTYFLVFTGCASVVVNMQNDNVVTLPGIAIVWGLTIMVLIYSLGHISGAHINPAVTIAFASCGRFPLKQVPAYVISQVIGSTLAAATLRLLFGLDHDVCSGKHDVFIGSSPVGSDLQAFTMEFIVTFYLMFIISGVATDNRAIGELAGLAIGSTVLLNVLIAAPVSSASMNPGRSLGPALVYGCYKGIWIYLVAPTLGAIAGAWVYNTVRYTDKPLREITKSGSFLKTVRIGST
AtNIP1;2	NLM2	AT4G18910	Chr4:10366044..10368510(+)	4	47..265			NIP1	MAEISGNGGDARDGAVVVNLKEEDEQQQQQQAIHKPLKKQDSLLSISVPFLQKLMAEVLGTYFLIFAGCAAVAVNTQHDKAVTLPGIAIVWGLTVMVLVYSLGHISGAHFNPAVTIAFASCGRFPLKQVPAYVISQVIGSTLAAATLRLLFGLDQDVCSGKHDVFVGTLPSGSNLQSFVIEFIITFYLMFVISGVATDNRAIGELAGLAVGSTVLLNVIIAGPVSGASMNPGRSLGPAMVYSCYRGLWIYIVSPIVGAVSGAWVYNMVRYTDKPLREITKSGSFLKTVRNGSSR
AtNIP1;3	NLM3, NIP2;1	AT2G34390	Chr2:14514487..14515988(-)	3	43..260	AtNIP1;2	Transposed	NIP1	MDDISVSKSNHGNVVVLNIKASSLADTSLPSNKHESSSPPLLSVHFLQKLLAELVGTYYLIFAGCAAIAVNAQHNHVVTLVGIAVVWGIVIMVLVYCLGHLSAHFNPAVTLALASSQRFPLNQVPAYITVQVIGSTLASATLRLLFDLNNDVCSKKHDVFLGSSPSGSDLQAFVMEFIITGFLMLVVCAVTTTKRTTEELEGLIIGATVTLNVIFAGEVSGASMNPARSIGPALVWGCYKGIWIYLLAPTLGAVSGALIHKMLPSIQNAEPEFSKTGSSHKRVTDLPL
AtNIP1;4	NLM9, NIP3;1	AT1G31885	Chr1:11450315..11452068(+)	3	37..256	AtNIP1;1	Beta WGD	NIP1	MAEISDITTQTQTVVLDIENYQSIDDSRSSDLSAPLVSVSFVQKLIGEFVGTFTMIFAGCSAIVVNETYGKPVTLPGIALVWGLVVTVMIYSIGHVSGAHFNPAVSIAFASSKKFPFNQVPGYIAAQLLGSTLAAAVLRLVFHLDDDVCSLKGDVYVGTYPSNSNTTSFVMEFIATFNLMFVISAVATDKRATGSFAGIAIGATIVLDILFSGPISGASMNPARSLGPALIWGCYKDLWLYIVSPVIGALSGAWTYGLLRSTKKSYSEIIRPNCNKVSSRDRQEASQDEICVLRVVDPANQNYFICSSPTDINGKCNVTCKLA
AtNIP4;1	NLM4	AT5G37810	Chr5:15045114..15048012(+)	4	41..249			NIP4	MSSHSDEIEEEQISRIEKGKGKDCQGGIETVICTSPSIVCLTQKLIAEMIGTYFIVFSGCGVVVVNVLYGGTITFPGICVTWGLIVMVMIYSTGHISGAHFNPAVTVTFAIFRRFPWHQVPLYIGAQFAGSLLASLTLRLMFKVTPEAFFGTTPADSPARALVAEIIISFLLMFVISGVATDNRAVGELAGIAVGMTIMVNVFVAGPISGASMNPARSLGPALVMGVYKHIWVYIVGPVLGVISGGFVYNLIRFTDKPLRELTKSASFLRAVSPSHKGSSSKT
AtNIP4;2	NLM5	AT5G37820	Chr5:15050002..15051599(+)	4	41..249	AtNIP4;1	Tandem	NIP4	MTSHGEEIEDEQISRIEKGNCKDSQGGMETAICSSPSIVCLTQKLIAEMIGTYFIIFSGCGVVVVNVLYGGTITFPGICVTWGLIVMVMIYSTGHISGAHFNPAVTVTFAVFRRFPWYQVPLYIGAQLTGSLLASLTLRLMFNVTPKAFFGTTPTDSSGQALVAEIIISFLLMFVISGVATDSRATGELAGIAVGMTIILNVFVAGPISGASMNPARSLGPAIVMGRYKGIWVYIVGPFVGIFAGGFVYNFMRFTDKPLRELTKSASFLRSVAQKDNASKSDG
AtNIP5;1	NLM8	AT4G10380	Chr4:6431161..6435396(-)	3	74..283	AtNIP6;1	Transposed	NIP5	MAPPEAEVGAVMVMAPPTPGTPGTPGGPLITGMRVDSMSFDHRKPTPRCKCLPVMGSTWGQHDTCFTDFPSPDVSLTRKLGAEFVGTFILIFTATAGPIVNQKYDGAETLIGNAACAGLAVMIIILSTGHISGAHLNPSLTIAFAALRHFPWAHVPAYIAAQVSASICASFALKGVFHPFMSGGVTIPSVSLGQAFALEFIITFILLFVVTAVATDTRAVGELAGIAVGATVMLNILVAGPSTGGSMNPVRTLGPAVASGNYRSLWVYLVAPTLGAISGAAVYTGVKLNDSVTDPPRPVRSFRR
AtNIP6;1	NLM7	AT1G80760	Chr1:30350539..30352208(-)	4	76..285			NIP6	MDHEEIPSTPSTPATTPGTPGAPLFGGFEGKRNGHNGRYTPKSLLKSCKCFSVDNEWALEDGRLPPVTCSLPPPNVSLYRKLGAEFVGTLILIFAGTATAIVNQKTDGAETLIGCAASAGLAVMIVILSTGHISGAHLNPAVTIAFAALKHFPWKHVPVYIGAQVMASVSAAFALKAVFEPTMSGGVTVPTVGLSQAFALEFIISFNLMFVVTAVATDTRAVGELAGIAVGATVMLNILIAGPATSASMNPVRTLGPAIAANNYRAIWVYLTAPILGALIGAGTYTIVKLPEEDEAPKERRSFRR
AtNIP7;1	NLM8	AT3G06100	Chr3:1841168..1843196(-)	4	45..252			NIP7	MNGEARSRVVDQEAGSTPSTLRDEDHPSRQRLFGCLPYDIDLNPLRIVMAELVGTFILMFSVCGVISSTQLSGGHVGLLEYAVTAGLSVVVVVYSIGHISGAHLNPSITIAFAVFGGFPWSQVPLYITAQTLGATAATLVGVSVYGVNADIMATKPALSCVSAFFVELIATSIVVFLASALHCGPHQNLGNLTGFVIGTVISLGVLITGPISGGSMNPARSLGPAVVAWDFEDLWIYMTAPVIGAIIGVLTYRSISLKTRPCPSPVSPSVSSLLR
AtSIP1;1	SIP1a	AT3G04090	Chr3:1071984..1074244(-)	2	5..223	AtSIP1;2	Alpha WGD	SIP1	MMGVLKSAIGDMLMTFSWVVLSATFGIQTAAIISAGDFQAITWAPLVILTSLIFVYVSIFTVIFGSASFNPTGSAAFYVAGVPGDTLFSLAIRLPAQAIGAAGGALAIMEFIPEKYKHMIGGPSLQVDVHTGAIAETILSFGITFAVLLIILRGPRRLLAKTFLLALATISFVVAGSKYTGPAMNPAIAFGWAYMYSSHNTWDHIYVYWISSFVGALSAALLFRSIFPPPRPQKKKQKKA
AtSIP1;2	SIP1b	AT5G18290	Chr5:6055028..6058368(-)	2	3..226			SIP1	MSAVKSALGDMVITFLWVILSATFGIQTAAIVSAVGFHGITWAPLVISTLVVFVSISIFTVIGNVLGGASFNPCGNAAFYTAGVSSDSLFSLAIRSPAQAIGAAGGAITIMEMIPEKYKTRIGGKPSLQFGAHNGAISEVVLSFSVTFLVLLIILRGPRKLLAKTFLLALATVSVFVVGSKFTRPFMNPAIAFGWAYIYKSHNTWDHFYVYWISSYTGAILSAMLFRIIFPAPPLVQKKQKKA
AtSIP2;1	SIP1b	AT3G56950	Chr3:21078297..21079925(-)	2	8..217	AtSIP1;2	Transposed	SIP2	MGRIGLVVTDLVLSFMWIWAGVLVNILVHGVLGFSRTDPSGEIVRYLFSIISMFIFAYLQQATKGGLYNPLTALAAGVSGGFSSFIFSVFVRIPVEVIGSILAVKHIIHVFPEIGKGPKLNVAIHHGALTEGILTFFIVLLSMGLTRKIPGSFFMKTWIGSLAKLTLHILGSDLTGGCMNPAAVMGWAYARGEHITKEHLLVYWLGPVKATLLAVWFFKVVFKPLTEEQEKPKAKSE
BsPIP1;1	-	BsiG0010979	Chr2:35842428..35846717(+)	3	44..273			PIP1	MEGKEEDVKLGANKFSERQPIGTSAQTDKDYKEPPPAPLFEPGELKSWSFYRAGIAEFIATFLFLYITILTVMGVQRADNKCASVGIQGIAWAFGGMIFALVYCTAGISGGHINPAVTFGLLLARKLSLTRAVFYMVMQCLGAICGAGVVKGFQQGPYQRHGGGANVVAHGYTKGDGLGAEIVGTFILVYTVFSATDAKRNARDSHVPLLAPLPIGFAVFLVHLATIPITGTGINPARSLGAAIIYNKDHAWDDHWIFWVGPFIGAALAAVYHQIVIRAIPFKTRA
BsPIP1;2	-	BsiG0035585	Chr7:14129751..14133320(+)	3	44..273	BsPIP1;1	WGD	PIP1	MEGKEEDVRLGANKFSERQPIGTSAQTDKDYKEPPPAPLFEPGELKSWSFYRAGIAEFIATFLFLYITILTVMGVQRTDNKCASVGIQGIAWAFGGMIFALVYCTAGISGGHINPAVTFGLLLARKLSLTRAVFYMVMQCLGAICGAGVVKGFQQGPYQRHGGGANVVAHGYTKGDGLGAEIIGTFVLVYTVFSATDAKRNARDSHVPLLAPLPIGFAVFLVHLATIPITGTGINPARSLGAAIIYNNDHAWDDHWIFWVGPFIGAALAAVYHQIVIRAIPFKTRA
BsPIP1;3	-	BsiG0032210	Chr6:3915767..3919558(+)	3	44..273	BsPIP1;1	WGD	PIP1	MEGKEEDVKLGANRFSERQPIGTSAQTDKDYKEPPPAPLFEPGELRSWSFWRAGIAEFMATFLFLYITVLTVMGVNRAPNKCASVGIQGIAWSFGGMIFALVYCTAGISGGHINPAVTFGLFLARKLSLNRAIFYIVMQCLGAICGAGVVKGFQPSQYQIRGGGANAVNHGYTKGDGLGAEIVGTFVLVYTVFSATDAKRNARDSHVPILAPLPIGFAVFLVHLATIPITGTGINPARSLGAAIIYNKDHAWDDHWIFWVGPFIGAALAALYHQIVLRALPFKSRG
BsPIP1;4	-	BsiG0009835	Chr2:21971391..21972648(-)	3	47..278			PIP1	MEGKEEDVRLGANKFTERQPIGTTAQSQDDGKDYKEPPPAPLFEPGELTSWSFYRAGIAEFIATFLFLYITVLTVMGVVKQGTNKCATVGIQGIAWAFGGMIFALVYCTAGISGGHINPAVTFGLFLARKLSLTRAVFYMVMQCLGAICGAGVVKGFQGDRQYEMLGGGANVVNPGYTKGDGLGAEIVGTFVLVYTVFSATDAKRSARDSHVPILAPLPIGFAVFLVHLATIPITGTGINPARSLGAAIIYNKDQAWHDHWVFWVGPFIGAALAALYHQVVIRAIPFKSK
BsPIP1;5	-	BsiG0035895	Chr7:20328532..20329797(+)	3	47..278	BsPIP1;4	WGD	PIP1	MEGKEEDVRLGANKFNERQPIGTAAQSQDEGKDYKEPPPAPLFEPGELTSWSFYRAGIAEFVATFLFLYITVLTVMGVVKQGNNKCATVGIQGIAWAFGGMIFALVYCTAGISGGHINPAVTFGLFLARKLSLTRAVFYMVMQCLGAICGAGVVKGFQGDREYEILGGGANVVSHGYTKGDGLGAEIVGTFVLVYTVFSATDAKRSARDSHVPILAPLPIGFAVFLVHLATIPITGTGINPARSLGAAIIYNKDQAWHDHWVFWVGPFIGAALAALYHQVVIRAIPFKSK
BsPIP1;6	-	BsiG0024464	Chr4:68927492..68930218(+)	3	47..275	BsPIP1;4	WGD	PIP1	MEGKEEDVKLGANMYRERQPIGTAAQSQIAKDYTDPPEALLFDAGELFSWSFYRAGIAEFVATFLFLYITVLTVMGVVKSPSKCSTVGIQGIAWAFGGMIFALVYCTAGISGGHINPAVTFGLLLARKLSLTRAMFYMIMQCLGAICGAGVVKGFQKSQYEMLGGGANTVSPGYGKGDGLGAEIVRTFVLVYTVFSATDAKRNARDSHVPILAPLPIGFAVFLVHLATIPITGTGINPARSLGAALIFNKDQAWDDHWIFWVGLFIGAALAALYHQIVIRAIPFKSK
BsPIP2;1	-	BsiG0018738	Chr3:105912732..105913893(-)	3	28..263			PIP2	MAKDIEVGGFQAKDYQDPPPAPLIDAEELTQWSLYRAIIAEFIATLLFLYITVLTVIGYKSQTNTTNGGEECGGVGILGIAWAFGGMIFVLVYCTAGISGGHINPAVTFGLFLARKVSLVRAIFYMLAQCLGAICGCGLVKMFQKAYYTGYGGGANELAAGYSTGTGLAAEIIGTFVLVYTVFSATDPKRNARDSHVPVLAPLPIGFAVFMVHLATIPITGTGINPARSFGAAVIFNQDKAWDDQWIFWVGPFIGAAIAALYHQYILRAGAVKAPGSFRSSSNI
BsPIP2;2	-	BsiG0043424	Chr9:77678778..77683471(+)	3	28..263	BsPIP2;1	WGD	PIP2	MAKDIEVGGFQAKDYQDPPPSPLIDAEELTQWSFYRAIIAEFIATLLFLYITVLTVIGYKSQVDTTKGGDECGGVGILGIAWAFGGMIFVLVYCTAGISGGHINPAVTFGLFLARKVSLVRAVLYMAAQCLGAICGCGLVKTFQKAYYTGYGGGANELATGYSTGTGLAAEIIGTFVLVYTVFSATDPKRNARDSHVPVLAPLPIGFAVFMVHLATIPITGTGINPARSFGAAVIYNQDKAWDDQWIFWVGPFIGAAIAAFYHQYILRAGAVKALGSFSSSSNI
BsPIP2;3	-	BsiG0024043	Chr4:49567568..49569873(+)	3	31..263	BsPIP2;1	WGD	PIP2	MVKEVAEHGSFSAKDYHDPPPAPLFDAVELTKWSFYRALIAEFIATMLFLYITVLTVIGYKSQIDPALNGDQCGGVGILGIAWAFGGMIFVLVYCTAGISGGHINPAVTFGLFLARKVSLIRAVMYMVAQCLGAICGVGLVKAFQKSYYKRYGGGANELADGYSTGVGLGAEIIGTFVLVYTVFSATDPKRSARDSHVPVLAPLPIGFAVFMVHLATIPITGTGINPARSLGAAVIYNQNKAWDDQWIFWVGPFIGAAIAAFYHQFILRAGAIKALGSFRSQTHV
BsPIP2;4	-	BsiG0027223	Chr5:3046256..3048306(+)	3	31..263	BsPIP2;3	WGD	PIP2	MVKEVAEHGSFSAKDYHDPPPAPLIDAVELTKWSFYRALIAEFIATMLFLYITVLTVIGYKSQIDPALKGDQCGGVGILGIAWAFGGMIFVLVYCTAGISGGHINPAVTFGLFLARKVSLIRAVMYMVAQCLGAICGVGLVKAFQKSYYKRYGGGANELADGYSTGVGLGAEIIGTFVLVYTVFSATDPKRSARDSHVPVLAPLPIGFAVFMVHLATIPITGTGINPARSLGAAVMYNQNKAWDDQWIFWVGPFVGAAIAAFYHQFILRASAIKALGSFRSQTHV
BsPIP2;5	-	BsiG0011987	Chr2:58377839..58380709(+)	3	29..264	BsPIP2;1	WGD	PIP2	MAKDVEVAEHGEFSAKDYHDPPPAPLIDVEELTKWSFYRALIAEFIATFLFLYITVLTVIGYKSQVSGGDDCGGVGLLGIAWAFGGMIFVLVYCTAGISGGHINPAVTFGLFLARKVSLIRAILYMVAQCLGAICGCGLVKGFQKSYYTRFGGGANELQPGYNKGTGLGAEIIGTFVLVYTVFSATDPKRSARDSHVPVLAPLPIGFAVFMVHLATIPVTGTGINPARSFGAAVIYNKEKAWDDQWIFWVGPFIGAAIAAFYHQYILRAAAIKALGSFRSNA
BsPIP2;6	-	BsiG0041084	Chr8:104731917..104734487(+)	3	29..264	BsPIP2;5	WGD	PIP2	MAKDIEVAEQGEFSAKDYHDPPPAPLIDVEELTKWSFYRALIAEFIATLLFLYITVLTVIGYKSQVSGGDACGGVGILGIAWAFGGMIFVLVYCTAGISGGHINPAVTFGLFLARKVSLIRAILYMIAQCLGAVCGCGLVKGFQKAYYTRFGGGANELQPGYNKGTGLGAEIIGTFVLVYTVFSATDPKRSARDSHVPVLAPLPIGFAVFMVHLATIPVTGTGINPARSFGAAVIYNKDKAWDDQWIFWVGPFIGAAIAAFYHQFILRAAAIKALGSFRSNA
BsPIP2;7	-	BsiG0015176	Chr2:161024647..161025953(+)	3	31..258			PIP2	MSKEVSEEGTTHHEKDYVDPPPALLIDIAELKLWSFYRALIAEFIATLLFLCITVATVIGHKKQTGNCHGVGLLGIAWAFGGMIFILVYCTAGISGGHINPAVTFGLFLARKVSLIRAVAYMIAQCLGAICGVGLVKAFMKNDYNHQGGGANSVATGYNKGTALGAEIIGTFVLVYTVFSATDPKRSARDSHVPVLAPLPIGFAVFMVHLATIPITGTGINPARSFGAAVIYNNDKIWDDHWIFWVGPFVGALAATAYHQYILRAAAIKALGSFRSNRTN
BsPIP2;8	-	BsiG0031776	Chr5:120852505..120853804(-)	3	32..259	BsPIP2;7	WGD	PIP2	MSKEVSEEGTTHPHGKDYVDPPPAPLMDMAELKLWSFYRALIAEFIATLLFLYITVATVIGYKKQAGPCDGVGLLGIAWAFGGMIFILVYCTAGISGGHINPAVTFGLFLARKVSLIRAVAYMIAQCLGAICGVGLVKAFMKNPYNHQGGGANSVAPGYNKGTALGAEIIGTFVLVYTVFSATDPKRSARDSHVPVLAPLPIGFAVFMVHLATIPITGTGINPARSFGAAVIYNNDKVWDDHWIFWVGPFVGALAAAAYHQYILRAAAIKALGSFRSNPTN
BsPIP2;9	-	BsiG0035256	Chr7:9056043..9057753(+)	3	33..259	BsPIP2;8	WGD	PIP2	MAREVREEGQTHDHNHVKDYVDPPAAPLLDMEELKKWSYYRALIAEFIATLLFLYVTVATVIGQKKQTGPCDGVGLLGIAWAFGGMIFILVYCTAGISGGHINPAVTLGMLMERKVTLVRGLAYMVSQCLGAICGVGLVKAFMKHYYNTNGGGANSVAPGYSKGTALGAEIIGTFLLVFTVCSATDPKRSARDSHVPVLAPLPIGFVVFMVHLATIPITGTGINPARSFGAAVIYNNDKVWDDQWIFCIGPFVGALAAVAHHQYVLRGSAVKVFGSFLSNPTN
BsTIP1;1	-	BsiG0018817	Chr3:107890851..107891712(-)	1	14..234			TIP1	MPIRNIAVGRPHEATHPDALKAALAEFISTLIFVFAGSGSGMAFNKLTEDGATTPAGLVAASLAHAFALFVAVSVGANISGGHVNPAVTFGAFVGGNITLLRGILYWIAQLLGSTVACLLLKFVTNGMTTPAFGLSSGVGVWNAFVFEIVMTFGLVYTVYATAIDPKKGSLGTIAPIAIGFIVGANILAGGAFDGASMNPAVSFGPALVSWSWDNHWVYWAGPLVGGGLAGLVYEFFFISHTHEPLGTADY
BsTIP1;2	-	BsiG0043352	Chr9:76752348..76753182(+)	1	14..234	BsTIP1;1	WGD	TIP1	MPFRNIAVGRPNEATHPDALKAALAEFISTLIFVFAGSGSGMAFNKLTNNGATTPEGLIAASLAHGFALFVAVSVAANISGGHVNPAVTFGAFVGGNITLLRGILYWIAQLLGSTVACLLLKFVTNGMTTPAFGLSSGVGVWNALVFEIVMTFGLVYTVYATAVDPKKGSLGTIAPIAIGFIVAANILAGGAFDGASMNPAVSFGPALVSWSWDNHWVYWAGPLIGGGLAGLIYEFFFISHTHEQLPTTDY
BsTIP1;3	-	BsiG0008796	Chr2:9864072..9865204(-)	2	16..234			TIP1	MPISQIAIGSVAEAGQTSALKAALAEFISMLIFVFAGEGSGMAFNKLTDNGSTTPAGLVAAALAHAFALFVAVSVGANISGGHVNPAVTFGAFVGGHITLVRSVLYWVAQCLGSVVACLLLKFSTGGLETSAFSLSSGVGDWNAVVFEIVMTFGLVYTVYATAVDPKRGSLGTIAPIAIGFIVGANILAGGAFDGASMNPAVSFGPAVVSWTWDSHWVYWLGPFIGSAIAAVVYEIFFISPNTHEQLPSTDF
BsTIP1;4	-	BsiG0016594	Chr3:17696562..17698100(-)	2	16..234	BsTIP1;3	WGD	TIP1	MPISRIAIGSPAEAGQASALKAALAEFISMLIFVFAGEGSGMAFNKLTDNGSTTPAGLVAAALAHAFALFVAVSVGANISGGHVNPAVTFGAFVGGHITLVRSVLYWVAQCFGSVVACLLLKLSTGGLETSAFGLSSGVGEWNAVVFEIVMTFGLVYTVYATAVDPKKGDLGTIAPIAIGFIVGANILAGGAFDGASMNPAVSFGPAVVSWTWDSHWVYWLGPFIGSAIAAIVYEVFFISSNTHEQLPSTDF
BsTIP1;5	-	BsiG0012161	Chr2:61928276..61930300(+)	2	16..234	BsTIP1;6	WGD	TIP1	MPINRIAIGTPGEAGHPDALKAALAEFFSMLIFVFAGEGSGMAFNKLTNNGSSTPSGLVAASLAHAFALFVAVSVGANISGGHVNPAVTFGAFIGGNITLLRGILYWIAQLLGSVVACLLLKFATGGLETSAFSLSSGVSPWNAVVFEIVMTFGLVYTVYATAVDPKKENLGVIAPIAIGFLVGANILVGGAFDGASMNPAVSFGPAVVSWTWTNHWVYWLGPLIGAAIAAIVYDNIFIGYGNHEPLPTNDF
BsTIP1;6	-	BsiG0036068	Chr7:24908568..24909864(-)	2	16..234	BsTIP1;3	WGD	TIP1	MPINRIAIGTPGEACHPDALRAALAEFFSMLIFVFAGEGSGMAFNKLTDNGSSTPSGLVAASLAHAFALFVAVSVGANISGGHVNPAVTFGAFIGGNITLLRSILYWIAQLLGSVVACLLLKFATGGLETSAFSLSSGVSPWNAVVFEIVMTFGLVYTVYATAVDPKKGNLGVIAPIAIGFIVGANILVGGAFDGASMNPAVSFGPAVVSGTWTHHWVYWLGPLIGAAIAAVVYDNIFIGNGEHEPLSTNDF
BsTIP2;1	-	BsiG0033772	Chr6:41008215..41009360(-)	2	15..232	BsTIP1;1	Transposed	TIP2	MACIAFGRFDDSFSLGSIKAYLAEFISTLLFVFAGVGSAIAYNKVTGDAALDPSGLVAIAICHGFALFVAVAVGANISGGHVNPAVTFGLALGGQITILTGIFYWIAQLLGSIVACFLLKAVTGGLTIPTHSLAAGVGAIEGVVMEIIITFALVYTVYATAADPKKGSLGTIAPIAIGFIVGANILAAGPFSGGSMNPARSFGPAVASGNFHDNWIYWVGPLVGGGLAGLIYGNVFMPSEHVPLSNDF
BsTIP6;1	-	BsiG0010710	Chr2:32613444..32614529(-)	2	14..232	BsTIP2;1	Dispersed	TIP6	MVKLAFGNFGDSFSVGSLKAYLAEFIATLLFVFAGVGSAISYGKLTSDAALDQAGLVAIAVAHAFALFVGVSMAANISGGHLNPAVTFGLAIGGNITILTGIFYWIAQCLGSIVACLLLKYVTNGLSIPTHGVASGMNGPEGVVMEIVITFALVCTVYATAADPKKGSLGTIAPIAIGFIVGANILAAGPFSGGSMNPARSFGPAVVSGDFSENWIYWVGPLIGGGLAGLVYGDIFIGSYAPVCASEDYA
BsTIP6;2	-	BsiG0035301	Chr7:9405956..9406821(-)	1	15..232	BsTIP2;2	WGD	TIP6	MVKLTFGNLGDSFSVGPLKAYLAEFIATLLFVFAGVGSAIAYGKLTSDAALDPAGLVAVAVAHAFALFVGVSMAANISGGHLNPAVTFGLAIGGNITILTGIFYWIAQLLGSIVACLLLKFVTGGLSIPTHGVASGMNAFEGVVMEIVITFALVYTVYATAADPKKGSLGTIAPIAIGFIVGANILAAGPFSGGSMNPARSFGPAVVSGDFSENWIYWVGPLIGGGLAGLVYGDIFIGSYAPASATDDYA
BsTIP3;1	-	BsiG0023582	Chr4:39398618..39399911(-)	2	14..233			TIP3	MPPRRYGFGRADEATHPDSMRATLAEFLSTLVFVFAGEGSILALNKMLVPTSTPAGLVLIALAHALSLFAAVSAAINVSGGHVNPAVTIGALLGGRISFIKAVYYWIAQILAAIVACLLLRFATAGMRPVGFHVSSGVGEWHALILEIVLTFGLVYTVYATAIDPKRGSLGIIAPLAIGLIVGANILVGGPFDGASMNPARAFGPALVGWRWRNHWIYWVGPLLGGGLAGLTYEYAVITNEPPHPTHQPLAPEDY
BsTIP3;2	-	BsiG0027641	Chr5:10925488..10926501(-)	2	14..233	BsTIP3;1	WGD	TIP3	MPPRTYAFGRADEATHPDSMRATLAEFLSTLVFVFAGEGSILALDKMLVATSTPSGLVLVALAHALSLFAAVAAAINVSGGHVNPAVTFAALLGGRISVIRAVYYWIAQILAAIVACLLLRLSTAGMRPVGFHVSSGVGELHALVLEIVLTFGLVYTVYATAIDPKRGSLGIIAPLAIGLIVGANILVGGPFDGASMNPARAFGPALVGWRWKNHWIYWVGPLLGGGLAGLIYEYAVIPNEPPHHTHQPLAPEDY
BsTIP4;1	-	BsiG0033307	Chr6:23090113..23091370(-)	2	12..228			TIP4	MAKIALGTRQEATQPDCIKALIVEFITTFLFVFAGVGSAMTADKLVGNTLVGLFAVAVAHALVVAVMISAGHISGGHLNPAVTLGLLFGGHITVFRSILYWIDQLLASSAACILLKYLTGGLDTPIHTLGSGVDYIQGVVWEIILTFSLLFTVYATIVDPKKGALDGLGPLLTGFVVGANILAGGTFSGASMNPARSFGPALVSWDWTDHWVYWVGPLIGGGLAGLIYENFFIIRSHLPIPRDEEIY
BsTIP4;2	-	BsiG0029217	Chr5:55152366..55153451(-)	2	12..54	BsTIP4;1	WGD	TIP4	MTADKLVGNTLVGLFTMALAHALVVAVMISASHISGGHLNLAVTLGLLFGGYITVFLSILYWIYQLLASLAACILLKYLTGELDTPIHTLGSGVDYLQGVVWEIILTFYLLFTVYATIVDPKKGALDGLGPLLTGFVVGPNVLAGGTLSGASMNPARSFGPALVSLDWTHHWVYWVGPLIGGGLAGLIYENFFVIRSHLPIPHNEKIY
BsTIP5;1	-	BsiG0026605	Chr4:141757084..141758418(-)	2	21..237			TIP5	MVFGRMAPTSLTARFGQSFTKNALRSYLAEFISTFLYVLAVVGSAMTSRKLMANGAADASGLVTVAVANAFALSSAVYISSNISGGHVNPAVTFGMAVGGHISVPTALFYWICQMMASVMACLVLKVTTVGQHVPTYIIAEQMTGFGASVLEGLLTFGLVYTVYAAGDPRRGSLGSIGPLAIGLIAGANVLAAGPLSGGSMNPACAFGSAVVAGSFKNQAVYWVGPLIGAAVAGLLYDNVLFPTQASDSTRGVSEGLGV
BsTIP5;2	-	BsiG0007353	Chr1:162065428..162074263(-)	2	139..255	BsTIP5;1	WGD	TIP5	MARGITRCDEDSGGGGGSSFTKRICNNGVYRKITPLSDEMGDLFFGTDDLKEDFVYKEDVIEIYKRDQAMKSFKRVQKRRSKAFQCFEFLKLISWKLMPNGAADPSGLVTVAIANAFCFVIGSVYFFKRLLWARESGLISVPTALFYSICQMMTSVMACLVLKVTTVGLHVATYIIAEQMTGFGASVLEGLLTFGSVCTVYAAGDPRRCSLGATGPLAIGLMAGANVLAAWPFSDGSMNPACAFRSAVVASSFKNQEV
BsNIP1;1	-	BsiG0003981	Chr1:108076119..108080991(-)	4	45..262			NIP1	MAEISGSNGHHGVVLNVKDDDVSHNRPSASSVSIEKQDSVLSFFVPFMQKLMAEVVGTYFLIFAGCAAVAVDSQHGKRVTLPGISFVWGLAVMVLVYSVGHISSAHFNPTVTLAFASCKRFPLKQVPAYIAAQVLGSTLASGTIRLLFNLNNQVCSGKHDVFVGTSPSGTNLQSFVIEFIITFYLMFIISGVATDNRAIGELAGLAVGSTVLLNVMFAGPISGASMNPARSLGPAIIWNCYKGLWIYILSPILGAVSGAWVYNTVRYTNKPLREITKSSSFLKSVRNGSN
BsNIP1;2	-	BsiG0003985	Chr1:108174651..108177166(-)	4	45..263	BsNIP1;1	Tandem	NIP1	MAEISGSNGHHGVVLNVKDDDDVSHNRPSASSVSIEKQDSVLSFSVPFMQKLMAEVVGTYFLIFAGCAAVAVDSQHGKRVTLPGISFVWGLAVMVLVYSVGHISGAHFNPAVTLAFASCKRFPLKQVPAYIAAQVLGSTLASGTLRLLFDLNHQVCSGKHDVFVGTSPSGTNLQSFVIEFIITFYLMFIISGVATDNRAIGELAGLAVGSTVLLNVMFAGPISGASMNPARSLGPAIIWNCYKGLWIYILSPILGAVSGAWVYNTVRYTNKPLREITKSSSFLKSVRNGSN
BsNIP1;3	-	BsiG0003995	Chr1:108407568..108410058(-)	4	44..262	BsNIP1;1	Tandem	NIP1	MAEISGSNGRHGVVLNVKYDDVSHNRPSASSVFIEKQDSVLSFSVPFMQKLMAEVVGTYFLIFAGCAAVAVDSQHGKRVTLPGISFVWGLAVMVLVYFVGHISGAHFNPAVTLSFASCKRFPLKQVPAYIAAQVLGSTLASGTLRLLFDLNHQVCSGKHDVFVGTSPSGTNLQSFVIEFIITFYLMFIISCVATDNRAIGELSGLAVGSTVLLNVMFAGPISGASMNPARRLGPAIIWNCYKGLWIYILSPILGAVSGAWVYNIVRYTNKPLREITKSSSFLKSVHNGSN
BsNIP1;4	-	BsiG0022396	Chr4:18785816..18787593(+)	4	44..262	BsNIP1;1	WGD	NIP1	MAEISGSNGHHGVVLNVKDDDVSHNRPSASSASIEKQDSVLSFSVPFVQKLVAEVVGTYFLIFAGCAAVAVDSQHGKRVTHPGISFVWGLAVMVLVYSVGHISGAHFNPAVTLAFASCKRFPLKQVPAYIAAQVLGSTLASGTLRLLFDLNQQVCSGKHDVFVGTSPSGTNLQSFVIEFIITFYLMFIISGVATDNRAIGELAGLAVGSTVLLNVMFAGPISGASMNPARSLGPAIIWNCYKGLWIYILSPILGAISGAWVYNMVRYTDRPLREITKSSSFLKSVRNGSN
BsNIP2;1	-	BsiG0004631	Chr1:122191284..122194797(+)	4	43..251	BsNIP1;1	Transposed	NIP2	MATILDPSLNNQNDHINDENPTSHKPNHLCLVWKSIEQHYPSGFLRKVVAEIIATYLLVFVTCGCGALSASDEHKVSKLGASVAGGLIVTVMIYAVGHISGAHMNPAVTLAFAAVRHFPWKQVPFYAAGQLTGAISAAFTLRVLLHPIKNVGSTLPSGSDIQALIMEIVVTFSMMFITSAVATDTKAIGELAGIAVGSAVCITSILAGPISGGSMNPARSIAPAIASAHYKGLWVYVVGPVTGTLMGAWSYNLIRVSDKPVHAISPQSFSFKLHRMKSNEGQITNKDPLNSV
BsNIP4;1	-	BsiG0017556	Chr3:43309855..43314291(+)	4	43..250	BsNIP1;1	Transposed	NIP4	MASKIDDIVEEEISKMEEGVAISSKPETHHQKSFCSSSSVVILTQKLIAEVIGTYFIIFAGCGSVAVNNIYGSVTFPGICVTWGLIVMVMVYSVGHISGAHFNPAVTIAFAIFRRFPYREVPLYIVAQVMGSILASGTLVLVFDITPKAYFGTVPVGSNGQSLVIEIIISFLLMFVISGVATDNRAIGELAGIAVGMTITLNVFVGGPISGASMNPARSIGPAIVKHVYTGLWVYIVGPIIGTIAGGLAYNLIRFTDKPLCELTKSGSFLRSISKNNTS
BsNIP8;1	-	BsiG0041383	Chr9:13328470..13331583(+)	4	30..239	BsNIP4;1	WGD	NIP8	MIEDAISMEKGECSGNSPTKTESSSSSWVVELLQKVFAEAIGTYFLIFSGCGSVAVDKIYGSVTFPGVCVVWGLTVMVMVYSVGHISGAHFNPAVTITFAIFRQFPYKQVPLYIIAQLIGSVTASYTLCLLFDVKEESFFGTVPVGPDVRSFVLEIIISFLLMFVISGVATDNRAIGELAGIAVGMTIILNVFVAGPVSGASMNPARSIGPAIVMHIYKGLWVYIVGPIIGTILGGFAYNLIRFTDKPLREITRTGSFIKSLSRK
BsNIP5;1	-	BsiG0010733	Chr2:33004411..33007424(+)	3	68..277	BsNIP6;1	Transposed	NIP5	MAESEAGTPTASAPATPGTPGGPLISSTRVDSLSYDRKSMPRCKCFPATAPIWSQPNTCFTDFPTPDVSLTRKLGAEFVGTFILIFAATAGPIVNQKYNGAETLIGNAACAGLAVMIIILSTGHISGAHLNPSLTIAFAALRHFPWVHVPAYIAAQVSASICASFALKGVYHPYMSGGVTVPSVSLGKAFATEFIITFILLFVVTAVATDTRAVGELAGIAVGATVMLNILVAGPTSGGSMNPVRTLGPAVAAGNYRALWVYLLAPTLGALAGAATYTAVKLRGDEGDPPRQVASFRR
BsNIP5;2	-	BsiG0035322	Chr7:9774245..9791135(+)	3	68..277	BsNIP5;1	WGD	NIP5	MPDSEKGTPTASAPATPGTPGGPLISSMRVDSLSYDRKSMPRCKCFPVTAPIWSQPNTCLADFPTPDVSLKRKVGAEFVGTFILIFAATAGPIVNQKYNGAETLIGTAACAGLAVMIIILSTGHISGAHLNPSVTIAFAALRHFPWVHVPAYIAAQVSASICASFALKGVYHPYMSGGVTVPSVSVGKAFALEFIITFILMFVVTAVATDTRAVGELAGIAVGATVMLNNLVAGTSTGASMNPVRTLGAAVAAGNYRALWVYLLAPTLGALAGAATYTVVKLREDEANPPCQHASFRR
BsNIP5;3	-	BsiG0035325	Chr7:9883680..9886433(+)	3	68..277	BsNIP5;2	Tandem	NIP5	MPDSEKGTPTASAPATPGSPGGPLISSMRVDSLSYDRKSMPRCKCFPVTAPIWSQPNTCLADFPTPDVSLKRKVGAEFVGTFILIFAATAGPIVNQKYNGAETLIGNAACAGLAVMIIILSTGHISGAHLNPSVTIAFAALRHFPWVHVPAYIAAQVSASICASFALKGVYHPYMSGGVTVPSVSVGKAFALEFIITFILMFVVTAVATDTRAVGELAGIAVGATVLLNNLVAGTSTGASMNPVRTLGAAVAAGNYRALWVYLLAPTLGALAGAATYTVVKLREDEANPPRQHASFRR
BsNIP5;4	-	BsiG0035326	Chr7:9939520..9957802(+)	3	68..277	BsNIP5;3	Tandem	NIP5	MPDSEKGTPTASAPATPGSPGGPLISSMRVDSLSYDRKSMPRCKCFPVTAPIWSQPNTCLADFPTPDVSLKRKVGAEFVGTFILIFAATAGPIVNQKYNGAETLIGNAACAGLAVMIIILSTGHISGAHLNPSVTIAFAALRHFPWVHVPAYIAAQVSASICASFALKGVYHPYMSGGVTVPSVSVGKAFALEFIITFILMFVVTAVATDTRAVGELAGIAVGATVLLNNLVAGTSTGASMNPVRTLGAAVAAGNYRALWVYLLAPTLGALAGAATYTVVKLREDEANPPRQHASFRR
BsNIP5;5	-	BsiG0035327	Chr7:9988837..10007515(-)	3	68..277	BsNIP5;4	Tandem	NIP5	MPDSEKGTPTASAPATPGSPGGPLISSMRVDSLSYDRQSMPRCKCFPVTAPIWSQPNTCLADFPTLDVSLKRKVGAEFVGTFILIFAATAGPIVNQKYNGAETLIGTAACAGLAVMIIILSTGHISGAHLNPSVTIAFAALRHFPWVHVPAYIAAQVSASLCASFALKGVYHPYMSGGVTVPSVSVGKAFALEFIITFILMFVVTAVATDTRAVGELAGIAVGATVMLNNLVAGTSTGASMNPVRTLGAAVAAGNYRALWVYLLAPTLGALAGAATYTVVKLREDEANPPCQHASFRR
BsNIP5;6	-	BsiG0035330	Chr7:10170186..10175828(+)	3	68..277	BsNIP5;5	Tandem	NIP5	MPDSEKGTPTASAPATPGTPGGPLISSMRVDSLSYDRQSMPRCKCFPVTAPIWSQPNTCLADFPTPDVSLTRKLGAEFVGTFILIFAATAGPIVNQKYNGAETLIGNAACAGLAVMIIILSTGHISGAHLNPSLTIAFAALRHFPWVHVPAYIAAQVSASICASFVLKGVYHPYMSGGVTVPSVSVGKAFAIEFIITFILLFVVTAVATDTRAVGELAGIAVGATVMLNILVAGPSSGGSMNPVRTLGPAVAAGNYRALWVYLLAPTFGALAGAATYTVVKLREDEANPPPQHASFRR
BsNIP6;1	-	BsiG0038147	Chr8:35189434..35193153(+)	4	74..282			NIP6	MEKEDVPSASSTPATPGTPGAPLFGGFKGERGGGSWHGRKSPLKSCKCFSVEDWAIEEGRLPPVSCSLPPPPVSLARKVGAEFVGTLILIFAGTATAIVNQKTEGSETLIGLAASTGLAVMIVILSTGHISGAHLNPSVTISFAALKHFPWKHVPIYIGAQVTASLCAAFALKGIFHPTMGGGVTVPSGGYAQAFALEFIITFNLMFVLTAVATDTRAVGELAGIAVGATVMLNILIAGPVTGASMNPVRTLGPAIAANNFKAIWVYLTAPILGALCGAGTYTSVKLPEEDGDIHEKPSTVRSFRR
BsNIP7;1	-	BsiG0018157	Chr3:89848508..89850204(-)	4	62..268			NIP7	MMKINHFLPEQPSPDTSNSASTGDLSRDDQEIGSTAMSGNGDSLMKNLPFRCVPHEMDLNPVRVILAEMVGTFILVFCVCGIIASTQLMRGEVGLMEYAATAGLTVVVVIFTIGPISGAHVNPAVTIAFAIFGHFPWSRVPFYIVAQTMGSVLATCVGGSIYGVKSNLMATRPIQGCFAAFWVELIATFIIVFLAASLTCEAQSVGQLSGLVIGIAIGLAVLITGPVSGGSMNPARSLGPAIVSWNFKDIWVYITAPVIGAIAGALLFRFLRLKPTPCSSTTSSRNTSLLLSHSSAFRAS
BsXIP1;1	-	BsiG0040441	Chr8:97057484..97058323(-)	0	2..227			XIP1	MWKAALTELVATACLMFTLTTSIISCLDSHEAEPKFLVPFAVFIIAFLFLMVTVPLSGGHMSPVFTFIAALKGIITLSRATMYVLAQCLGSIIGFMVIESVMNHNAADKYSLGGCTINGNGKNITMGLNHGVALMLEFSCTFVVLFIGVTVAFDKRRCKELGIAMVCAVVAGAMALAVFVSITVTGRTGYAGVGLNPARCLGPALLRGGPLWDGHWVFWVGPFLACIVYYGFTKTLPKQGIVLVDGEDHDIMELVGAYKCWGASTNPSDLQEKELGNGP
BsXIP2;1	-	-	Chr8:97061544..97063016(-)	2	45..280	BsXIP1;1	Tandem	XIP2	MARNGGVDDEESVSAGSKIKPFGSTPIQEQQNIEGGKRQNPSTLTEVWRASLAELLGTAALVFAMDTIVISSYETETKSAHLTMSFLVAVTVTVLLLATSPISGGHINPVITLAAMLTGLISISRAAIYILAQCVGGILGTLALKAVVNNTIEQSFSLGGCTLTIVVPSPHGPIVIGLKTGEALWLEIICTFVFLFASIWIAFDYRQAKVLGRVVVCSIIGIVVGLLVFVSTTVTATKGYSGAGMNPARCLGPALIRGGHLWNRHWVFWVGPGIACVAFALYTKIIPRQHFRVEG
BsXIP2;2	-	BsiG0009657	Chr2:19898836..19900379(+)	2	41..276	BsXIP2;1	WGD	XIP2	MARNGGVEDEEGAYAGSKIQPFATTPIQIEGGKRQNPTTLTKVWRASLAELLGTAVLVFAMDTIVISSYETETKSTHLIMSFLVAVTVAILLLATSPISGGHINPIVTLAAMLTGLISISRAAIYILAQCVGGILGALALKAVVNNTIEQSFSLGGCTLTIVVPSPHGPLVIGLKTSQALWLEIICTFVFLFASIWIAFDYRQAKVLGRVIVCSIIGIVAGLLVFVSTTVTATKGYSGVGMNPARCLGPALIRGGHLWNGHWVFWVGPGIACAAFALYTKIIPRQHFQVEE
BsSIP1;1	-	BsiG0000465	Chr1:6926026..6937442(+)	2	4..225			SIP1	MGPIKAAVGDMVLTFMWVFFASTFGLMTTTIAGAIGVKGLAWAPPLITILIVFVFVFVFTLIGDALGGAGFNPTGTAAFYAAGVGGDTLLSMALRFPAQAAGAVGGALAIMEVMPVQYKHMIGGPSLKVDLHTGAIAEGVLTFLITFAVLLIILRGPSNSVFKTWLLAVATVVLVVAGGGYTGPAMNPAIAFGWGYINNWHNTWEQFYVYWICPFIGAILAAWVFRALFPPPVVKKQKKA
BsSIP1;2	-	BsiG0028447	Chr5:27625449..27641444(+)	2	5..225	BsSIP1;1	WGD	SIP1	MGPIKAAVGDMVLTSMWVFFASTFGLMTTTIAGAIGVQGLAWAPLLITTLIVFVFVFVFSLIGNALGGASFNPTGTAAFYAAGLGGDTLLSMAIRFPAQAAGAVGGALAIMEVMPIQYKHMIGGPSLKVDLHTGAIAEGVLTFFITFAVLVIILRGPSSSVFKIWLLAVATVVLVVAGSGYTGPAMNPAIAFGWGYINNWHNTWEHFYVYWICPFIGAILAAWVFRALFPPPVVKKQKKA
BsSIP3;1	-	BsiG0029092	Chr5:48798325..48799044(+)	0	47..226	BsSIP1;1	Transposed	SIP3	MGIIKAAIGDGILTSMWVFTMPLLGISTGIISNFLGVQAFPLAGLFITLILATNLVLIFSLLGSALGGASFNPSSTLSFIAAGLKPDSSIISMALRLPAQAAGGAIGAKAILKVMPTQYQHRLKGPSLKVDLLTGAIVEGVLTFVLCLSVLVVVLKGPKSQLLKVWMLAMATVGLITVGSGYTGPSMNPANAFGWAYVKNLHNNWELYYVYWIGPLVGATLSAWVFRFLFVLPIKQKEA
BsSIP3;2	-	BsiG0034695	Chr7:2554527..2555249(+)	0	55..227	BsSIP3;1	WGD	SIP3	MGMIKAAIGDAVLTSIWVFNLPLLGILTAKIANSLGFQGQFSLPGLFITTILATIRVWIFSLLGSALGGASFNPSTSLSFHAAGLGPNSSLITMALRFPAQAAGGVFGVKAIMQLMPTKHQHMLNGPSLKVDLHTGAIAEGVLTFMFCLALLLVMLKGPKNPLLKMWFLALATVGLVLVGSGYTGPSMNPANAMGWAYLKNWHNSWEFYYVYWICPFVGAILAAWVFRFLFAATIKQKEA
BsSIP2;1	-	BsiG0003092	Chr1:79923227..79926416(-)	2	4..216			SIP2	MAKTRLIVSDFIISFMWVWSGVLTKIIVYKVLHLGHDPRGEIMKGALSIITMFFFAFLGKVSKGGTYNPLTVLAAAISGDFSRFLFTVGARIPAQVIGSIVGVRLIIQTFPEIGLGPRLNVDIHQGALTEGFLTFAIVTISLGLARKIPGSFYMKTWISSVSKLTLHILGSDVTGGCMNPASVMGWAYARGDHITKEHILVYWLAPIQATLLAVWTFRLVVKPLTREKENLKAKSE
CpPIP1;1	-	sunset04G0010360	Chr4:9607168..9608940(+)	3	44..273			PIP1	MEGKEEDVKLGANKFSERQPIGTAAQTDKDYKEPPPAPLFEPGELKSWSFYRAGIAEFIATFLFLYITILTVMGVKRSDSMCASVGIQGIAWAFGGMIFALVYCTAGISGGHINPAVTFGLLLARKLSLTRAVFYMIMQCLGAICGAGVVKGFQPGPYQRLGGGANVVNHGYTKGDGLGAEIVGTFVLVYTVFSATDAKRNARDSHVPILAPLPIGFAVFLVHLATIPITGTGINPARSLGAAIIFNTDHAWDDHWIFWVGPFIGAALAAVYHQIVIRAIPFKTRA
CpPIP1;2	-	sunset05G0008590	Chr5:7251541..7253955(+)	3	44..273	CpPIP1;1	WGD	PIP1	MEGKEEDVKLGANKFSERQPIGTSAQTDKDYKEPPPAPLFEPGELHSWSFWRAGIAEFMATFLFLYITVLTVMGVNRAPNKCASVGIQGIAWAFGGMIFALVYCTAGISGGHINPAVTFGLFLARKLSLTRSIFYMVMQCLGAICGAGVVKGFQPRPYQMLGGGANMVNHGYTKGDGLGAEIVGTFVLVYTVFSATDAKRNARDSHVPILAPLPIGFAVFLVHLATIPITGTGINPARSLGAAIIYNDDTAWDHHWVFWVGPFIGAALAALYHQIVIRAIPFKTRG
CpPIP1;3	-	sunset02G0011270	Chr2:21050877..21052615(+)	3	47..275			PIP1	MEGKEEDVRLGANKYSERQPIGTAAQSQDGGKDYKEPPPAPLFEPGELTSWSFYRAGIAEFMATFLFLYITVLTVMGVVKESSKCSTVGIQGIAWAFGGMIFALVYCTAGISGGHINPAVTFGLLLARKLSLTRAIFYMVMQCLGAICGAGVVKGFEGSATFELKGGGANVVNHGYTKGDGLGAEIVGTFVLVYTVLSATDAKRNARDSHVPILAPLPIGFAVFLVHLATIPITGTGINPARSLGAAIIFNRDKAWDDHWIFWVGPFIGAALAALYQQVVIRAIPFKSK
CpPIP1;4	-	sunset08G0003740	Chr8:15800164..15801507(-)	3	47..276	CpPIP1;3	WGD	PIP1	MEGKEEDVRLGANRYRERQPIGTAAQTQDAKDYTEPPPAPLIEPGELFSWSFYRAGIAEFVATFLFLYITVLTVMGVVKSPTKCSTVGIQGIAWAFGGMIFALVYCTAGISGGHINPAVTFGLLLARKLSLVRAVFYMIMQCLGAICGAGVVKAFEKTQYEMLGGGANTVGPAYSKTAGLGAEIVGTFVLVYTVFSATDAKRNARDSHVPILAPLPIGFAVFLVHLATIPVTGTGINPARSLGAALIYNKSQAWDDHWIFWVGPFIGAALAALYHQIVIRAIPFRSK
CpPIP2;1	-	sunset08G0001310	Chr8:10070161..10071393(-)	3	29..264			PIP2	MAKDIEVGGEFQAKDYHDPPPAPLIDPEELTKWSFYRALTAEFVATLLFLYITVLTVIGYKSQTDKNQGGDDRGGVGILGIAWAFGGMIFILVYCTAGISGGHINPAVTFGLFLARKVSLVRAVLYMVAQCLGAICGCGLVKAFQKACYNRYGGGANQLALGYSTGTGLGAEIIGTFVLVYTVFSATDPKRNARDSHVPVLAPLPIGFAVFMVHLATIPVTGTGINPARSFGAAVIFNQDKPWDDHWIFWVGPFIGAAIAAFYHQFVLRASGSKSLGSLRSSSNI
CpPIP2;2	-	sunset02G0026060	Chr2:35976240..35976749(-)	3	31..267	CpPIP2;1	WGD	PIP2	MTKDVEVAEQGEFSAKDYHDPPPAPLIDVEELTKWSFYRALIAEFVATLLFLYVTVLTVIGHKSQTDLTKAGTDVCGGVGLLGIAWAFGGMIFILVYCTAGISGGHINPAVTLGLFLARKVSLIRAIMYMVAQCLGAICGVGLVKAFQSSFYNRYGGGANSLNGGYNKGTGLGAEIIGTFVLVYTVFAATDPKRNARDSHVPVWAPLPIGFAVFMVHLATIPITGTGINPARSFGAAVIFNDEKAWDDHWIFWVGPFIGAAIAAIYHQYVLRAAAIKALGSFRSNA
CpPIP2;3	-	sunset02G0015700	Chr2:24775315..24779320(+)	3	29..260	CpPIP2;2	WGD	PIP2	MTKDAGEHGSFSAKDYHDPPPAPLFDAVELTKWSFYRALIAEFIATLLFLYVTVLTVIGHKSQHAADQCGGVGILGIAWAFGGMIFILVYCTAGISGGHINPAVTFGLFLARKVSLVRAVMYMVAQCLGAICGVGLVKAFQKSFYNRFGGGANTLADGYNVGTGLGAEIIGTFVLVYTVFSATDPKRSARDSHVPVLAPLPIGFAVFMVHLATIPVTGTGINPARSFGAAVIFNDKKAWDDHWIFWVGPFIGAAIAAFYHQFILRAAAVKALGSFRSQSHV
CpPIP2;4	-	sunset06G0009050	Chr6:7915928..7916372(-)	3	33..261			PIP2	MSKEVSEEGQSHGKDYVDPPPAPLIDLAEIKLWSFYRALIAEFIATLLFLYVTIATVIGHKKQAGPCDGVGILGIAWAFGGMIFILVYCTAGISGGHINPAVTFGLFLARKVSLIRAVAYMVAQCLGAICGVGLVKAFMKNYYNRLGGGANTVATGYNTGTALGAEIIGTFVLVYTVFSATDPKRSARDSHVPVLAPLPIGFAVFMVHLATIPITGTGINPARSFGAAVIWNNKKGWDDHWIFWVGPFVGALAAAAYHQYILRAAAIKALGSFRSNPTN
CpPIP2;5	-	sunset04G0000020	Chr4:4319017..4320116(+)	3	30..257	CpPIP2;4	WGD	PIP2	MSGGEGNEQTVGAEIRGRDYEDPPPASLIDMEELKKWSFYRAVIAEFVATFLFLYVGIATVIGNKKQIHPCDGVGLLGISWSFGGMIFILVYCTAGISGGHINPAVTLGLFAARKMSLIRAAAYMVSQCGGAICGVGLVKLFMTRSYNMHGGGANSVAPGFSTTTGLGAEIIGSFVLVYTVFSATDPKRSARESFIPVLAPLPIGLAVFMVHLATIPITGTGINPARSLGAAVVYNNQQVWDEQWIFWVGPFLGALAAAAYHEYVLRAAAVKALLSFRPH
CpTIP1;1	-	sunset08G0020920	Chr8:35459118..35459861(-)	1	14..234			TIP1	MPIRNIAIGRPEEATHPDALKAALAEFISMLIFVFAGEGSGMAFNKLTNNGAATPAGLIAAAIAHAFALFVAVAVGANISGGHVNPAVTFGAFVGGNISLLRGILYWIAQLLGSVAACALLKFATGGLTTSAFALSSGVGVWNAFVFEIVMTFGLVYTVYATAVDPKKGSLGTIAPIAIGFIVGANILAGGAFDGASMNPAVSFGPAVVSWSWDNHWVYWAGPLIGGGLAGLIYDFFFISHSHEQLPTADY
CpTIP1;2	-	sunset02G0024580	Chr2:34940054..34941644(-)	2	15..234	CpTIP1;1	Dispersed	TIP1	MPISQIAIGSPAEIARPDALKAALAEFISMLIFVFAGEGSGMAFNKLTNYGSATPAGLISASLAHAFALFVAVSVGANISGGHVNPAVTFGAFVGGHISLFRSVLYWIAQCLGSVLACLLLKFSTGGLETSAFALSSGVGELNALVFEIVMTFGLVYTVYATAIDPKRGNIGIIAPIAIGFIVGANILAGGAFDGASMNPAVSFGPAVVSWTWNSHWVYWVGPFAGAGIAALVYEIIFIGSSTHEQLASADF
CpTIP1;3	-	sunset02G0009350	Chr2:19257538..19258799(+)	2	14..234	CpTIP1;2	WGD	TIP1	MPIYRVAIGAPRELSHPSAIRAALAEFFSMVIFVFAGEGSGMAFDKLTNNGSSTPAGLVAASLAHAFALFVAVSVGANISGGHVNPAVTFGAFLGGNITFFRSILYWIAQLLGSVVACLLLKFATGNMETAAFGLSSGVSPMNALVFEIVMTFGLVYTVYATAVDPKKGNLGTIAPIAIGFIVGANILAGGAFDGASMNPAVSFGPAVVSWTWTHHWVYWVGPFIGAAIAAIVYDNIFIGNDSHEPLPTNDF
CpTIP2;1	-	sunset04G0015960	Chr4:23042560..23044618(-)	2	14..232	CpTIP1;1	Transposed	TIP2	MACIAFGRFDDIYSLASLKAYLAEFISTLLFVFAGVGSAMAFNKLTSDAPLDPSGLVAIAVCHGFALFVAVAVAANISGGHVNPAVTLGLAVGGQITILTGIFYWIAQLLGSIVACFLLKAVTGCMAIPIHSVAAEVGVIGGLVMEIIITFALVYTVYATAADPRKGSLGTIAPIAIGFIVGANILAAGPFSGGSMNPARSFGPAVASGNFCGIWIYWVGPLVGGGLAGLIYGNIFISSSHQSLPSDC
CpTIP6;1	-	sunset04G0008830	Chr4:7255686..7257121(+)	2	14..231	CpTIP2;1	Dispersed	TIP6	MVKIALGSFGDSFSVGSLKAYLSEFIATLLFVFAGVGSAIAFGKVTSDGALDPAGLVAIAVAHAFALFVGVAIAANISGGHLNPAVTLGLAIGGNITLLTGLFYWIAQCLGSIVACGLLKFVTDLSVPTHSVGSGMSVLEGVVMEIVITFALVYTVYATAADPKRGSLGIIAPIAIGFIVGANILAAGPFSGGSMNPARSFGPAVVSGDFTDNWVYWLGPLVGGALAGLVYGDIFIGSYSPVSASQDYP
CpTIP3;1	-	sunset09G0013640	Chr9:16333844..16335209(-)	2	14..238	CpTIP1;2	Transposed	TIP3	MPVRRYAFGRVEEVTHPDSIRATLAEFLSTLVFVFAGEGSVLALDKLYRETGGDVSRDPSGLVLIALAHALSLFSAVSASINISGGHVNPAVTFGALLGGRISVLRAFYYWLAQLLGAIVACLLLRLVTAGMRPVGFRVASGVGELNGLVLEMVLTFGLMYTVYATTIDPKRGSIGIIGPLAIGLIVGGNILVGGPFDGGSMNPARAFGPALVGWRWRNHWIYWVGPFVGGGLAALVYEFMVIPSTTEPPLITGHQPLAPEDY
CpTIP4;1	-	sunset07G0007600	Chr7:6680977..6682047(+)	2	12..228			TIP4	MAKIALGTRHEVTKPDCIRALVVEFITTFLFVFTGVGSAMAADRLVGNGLLGLFAVAVAHALVVAVMISAGHISGGHLNPAVTLGLLFGGHITLVRSILYWIDQLLASSIACILLKYLTGGLDTPIHTLASGVGYGQGVVWEIVLTFSLLFTVYATIVDPKKGSLDGLGPMLTGFVVGANILAGGAFSGASMNPARSFGPALVSWDWTDHWVYWVGPLMGGGLAGFMYENFFIVRSHVLVSHQDDSC
CpTIP5;1	-	sunset09G0004650	Chr9:3010290..3011536(+)	2	16..232	CpTIP1;1	Transposed	TIP5	MAPASLTSRFGQSITKNAFRSYLAEFISTFFYVLTVVGSSMSARKLMGSGAEDPSGLVIVAIANSLGLSYTVYVASNISGGHVNPAVTFARAVGGHVSVPTALFYWVSQMLASVMASLILRVMTVAQHVPTYAIAEQMTGFGASVLEGVLTFALVYTIYAAGDPRRGQMGAIGPLVIGMAAGANFLAAGPFSGGSMNPACAFGSAVVAGSFKNQAVYWVGPLIGATIGGLLYDNVVFPPEAIDSLTGISERPVV
CpNIP1;1	-	sunset09G0013690	Chr9:16371472..16374264(+)	4	46..257			NIP1	MAEISMNSANNNRVVLNVNDGDVGHNSLPASTSESLEKRDSALSFSVPFIQKLMAEFFGTFFLIFAGCASVAVNDEYEKVVTLPGISIVWGLAVMVLVYSVGHISGAHFNPAVTIAFASCRRFPLKQVPAYILVQLLGSTLAAGTLRLLFNGQHQVFTGTAPSGSDMQSFGIEFIITFYLMFIISGVATDNRAIGELAGLAVGATVLLNVMFAGPISGASMNPARSLGPAIVFSRYKGIWIYIFSPVLGAISGAWVYNMVRYTDKPLREITKSSSFLKSARSCST
CpNIP2;1	-	sunset01G0009800	Chr1:8925416..8928438(-)	4	44..251	CpNIP1;1	Transposed	NIP2	MAGTLTHPNLNNQTDINDLVSVESPISDRSSIWKSFEHHYPPCFLRKVAAEVIATYLLVFVTCGSAAISAIDESRVSKLAASVAGGLIVTVMIYAVGHISGAHMNPAVTLAFAALRHFPWKQVPFYAAAQVTGAISAAFTLRVLLHPIKLIGTTSPAGSDIQALIMEIVVTFSMMFITSAVATDTKAVGELAGIAVGSAVCITSILAGPVSGGSMNPARSIGPALASQYYKGIWVYLVGPVTGTLLGAYSYNLIRVKDEPVQAISPRSFSFKLRRMKSHEEQINMKDPLNSL
CpNIP4;1	-	sunset01G0001880	Chr1:1326996..1328142(-)	4	41..249	CpNIP1;1	Transposed	NIP4	MASKNDSIEEVPPDVEEEGTATSTNRLEPTSKNSSNLWAFTLAQKVIAELVGTYFIIFSGCGAVAVNKIYGSVTFPGICVTWGLIVTVMIYTVGHVSGAHFNPAVTIAFTIFQKFPPSEVLFYIVAQFLGSILASGTLALMFDITPNAYFGTTPVGSNGQSLAIEIIITFLLTFVIFGASIDERAIGQLGGIAVGMTVMLNVFVAGPISGASMNPARSLGPAFVKHEFKGLWIYVIGPVAGAIAGASAYSLVRAGDRPSETLSFLTGSSK
CpNIP8;1	-	sunset02G0027771	Chr2:37253990..37278417(-)	4	34..243	CpNIP4;1	WGD	NIP8	MSHQDYEVSKVEEGEACSRSSSRIPESSSTSWVVELLQKVIAEVLGTYFVMFSGCGSVVVNKIYGSVTFPGICVVWGLIVMVMVYSVGHISGAHFNPAVTITFAIFRRFPFKQVPLYILAQLLGAILASYTLWIIFHVNEESFFGTVPVGSDLQSLWIEIIISFILMFVISGVATDNRAIGELAGIAVGMTIILNVFVAGPVSGASMNPARSIAPAIVMHVYKGLWVYIVGPPIGTILGGAAYNLIRFTDKPLREITRTGSFLKSISRRN
CpNIP5;1	-	sunset06G0005130	Chr6:3733586..3736229(-)	4	68..277	CpNIP6;1	Transposed	NIP5	MPESETGTPTASAPATPGTPGGPLISGLRVDSLSYDRKSMARCKCLPVTAPTWGQPHTCFIDFPAPDVSLTRKLGAEFVGTFILIFAATAAPIVNQKYNGAETLIGNAACSGLAVMIIILSTGHISGAHLNPSVTICFAALRHFPWAQVPAYIAAQISASICASFTLKGVFHPFLSGGVTVPSVSLGQAFALEFLISFILLFVITAVATDTRAVGELAGIAVGATVMLNILVAGPSSGGSMNPVRTLGPAVAAGNYKAIWVYLLAPILGGLVGAGTYTAVKLRDDEAEPPRQVRSFRR
CpNIP6;1	-	sunset05G0020280	Chr5:39067672..39069664(-)	4	76..286			NIP6	MDQKEDVPSAPSTPATPGTPGAPLFGGFRRERSSSGFFRSKSLINTCNCFTLRDWSLEDPSVLPPVTCTLPHPPVSLARKVGAEFIGTLILIFAGTATAIVNQKSQGSETLIGLAASTGLAVMIVILSTGHISGAHLNPAVTISFAALHHFPWKHVPAYIAAQTVGSLCAAFALKIVFHPMMGGGVTVPSPSVGYAQAFALEFIISFNLMFVVTAVATDTRAVGELAGIAVGATVMLNILIAGPSTGASMNPVRTLGPAIAANNYKAIWVYLIAPILGALSGAGIYTAVKLPEEDADTHEKPSTARSFRR
CpNIP7;1	-	sunset03G0017380	Chr3:15553029..15554003(-)	4	41..247			NIP7	MKIKNFLNPQSSPDDQNTNGFINTTIFPLHCLSLQMDFNPARAILAEMVGTFILVLCVCGIIASQQLMRGEVGLMEYAATAGLTVVVVIFCIGPISGAHVNPAVTIAFAIFGHFSWSRVPFYILAQMLGSTLATWAGRSVYGVRADLMATRPVQGCFAAFWVEFFGTFIIMFLSAALICEAHTIGHLSGFVVGIAIGLAVLITGPVSGGSMNPARSLGPAIVSWDFDNIWIYMIAPVVGAIAGVLLYQFLRLKHRPCTATSSPSTVSYLVTP
CpXIP1;1	-	sunset06G0004410	Chr6:3206824..3208026(-)	1	48..271			XIP1	MESVIVSSDRSTHSALSTSIENYDKTSPTRISKNNSFLASIGAHEFFSQEMWGAAITELVGTTCLLFTLTISIVACLNFHEVESKLLVPIVVFVILFFFLMATIPISGGHMNPVFTFIATLKGIITITRAAFYFLAQCLGSIISFIIIKSVMNHDSATKFSLGGCSIKGHGSTGLHLGVALMLEFSCTFLVLFVAVNVAFDKRRSKELGVSKVCAQIAGAMALAVFVSITVTGQTAYAGAGLNPAKCFGAAILQGGLLWKGHWVFWVGSFFACIVYYGFSLTLPKQGLDWVEGEYDAMRLAKACWGTKDFPNSSLQEKGDGP
CpXIP2;1	-	sunset06G0004420	Chr6:3208717..3210258(-)	2	58..295	CpXIP1;1	Tandem	XIP2	MARNGGAIVVEDEENPYSATRIQPVASTPMAQQRNTEKGKKKTPTTLTGVLGFKDLFSLKVWRASLAELLGTAVLVFAMDTIVISSYETQTKTPHLIMSFLVAITVTILLLATSPISGGHINPIVTVAAVLTGLISVSRAIVYILAQCIGGILGALALKAVVNSTIQQTFSLGGCTLTVVVPGRHGPVVIGLETGQALWLEIICTFVFLFASIWVAFDYRQAKALGRFMVCLVIGVVVGLIVFVSTTVTATKGYAGVGMNPARCLGPALIRGGHLWSGHWVFWAGPVIACVAFALYIKMIPREHFHGGD
CpSIP1;1	-	sunset06G0022250	Chr6:34723643..34729027(-)	2	5..225			SIP1	MGPIKAAIGDMILTFMWNFFASTFGLMTVMILGAAGLQGVAWAPVLITTLLVFIFVFIFGLIGDALGGASFNPTGTAAFYAAGVGSDSLLSMAIRFPAQAVGAVGGALAITEVMPIQYKHMIGGPSLKVELHTGAVAEGILTFLITFAVLVIILKGPRNSVLKTWLLAVATVALVLSGSAYTGPAMNPAIAFGWAYQNNWHNSWEHFYVYWICPFIGAIFAALVFRIIFPPTEVKKKKQKKA
CpSIP3;1	-	sunset08G0007710	Chr8:21431405..21432342(-)	0	55..227	CpSIP1;1	Dispersed	SIP3	MGVIRSAIGDSVLTSMWVFNLPVIGLLAGRASDFLRTHYISLPFTGLFITILLATINVLLFTLLGTLLGGASFNPSTTVSFHAAGLTKPGSSLISMAVRLPAQAAGGAIGAMGIWQVMPVGWLKGGPSLKVDWHTGALAEGLLAFAHCLSVLVVVVRGPRSVFVKVLLLAMVTTGLVRVGSGYTGPSLNPANAFGWAYVKNWHNSLELYYVYWVGPLVGATMAAWVFRVLFAPSLVKKKKKKKKRE
CpSIP2;1	-	sunset08G0020540	Chr8:35197612..35199896(+)	2	4..216	CpSIP1;1	Transposed	SIP2	MAKIRLLISDFIVSFMWVWSGVLIKIFVHRVLGLGHEPRAEIIRGAMAIVNMFFFAFLGKVGKGASYNPLTVLAPAVSGDFSSFLFSLGCRIPVQVIGSIVGVRFILETIPEAGLGPRLKVDIHQGALTEGFLTFAIVMISLGLAAKIPGSFFMKTWISSVSKLALHILGSDLTGGCMNPASVMGWAFARGDHITKEHIFVYWLAPVEATLLAVWTFKLVTKSLTEDKAKLKAKSE
EsPIP1;1	-	Thhalv10006141m.g	Scf_19:744384..746111(-)	3	44..273	EsPIP1;5	Gamma WGD	PIP1	MEGKEEDVRVGANKFPERQPIGTSAQSDKDYKEPPPAPFFEPGELSSWSFWRAGIAEFIATFLFLYITVLTVMGVKRSPNMCSSVGIQGIAWAFGGMIFALVYCTAGISGGHINPAVTFGLFLARKLSFTRALYYIVMQCLGAICGAGVVKGFQPKQYQSLGGGANTVAHGYTKGSGLGAEIIGTFVLVYTVFSATDAKRNARDSHVPILAPLPIGFAVFLVHLATIPITGTGINPARSLGAAIIYNKDHSWDDHWVFWVGPFIGAALAALYHVIVIRAIPFKSRS
EsPIP1;2	-	Thhalv10001573m.g	Scf_22:1050382..1052181(+)	3	44..273	EsPIP1;1	Alpha WGD	PIP1	MEGKEEDVRVGANKFPERQPIGTSAQSDKDYKEPPPAPLFEPGELASWSFWRAGIAEFIATFLFLYITVLTVMGVKRSPNMCASVGIQGIAWAFGGMIFALVYCTAGISGGHINPAVTFGLFLARKLSLTRAVYYIVMQCLGAICGAGVVKGFQPKQYQALGGGANTIAHGYTKGSGLGAEIIGTFVLVYTVFSATDAKRNARDSHVPILAPLPIGFAVFLVHLATIPITGTGINPARSLGAAIIFNKDNAWDDHWVFWVGPFIGAALAALYHVIVIRAIPFKSRS
EsPIP1;3	-	Thhalv10008397m.g	Scf_5:15430227..15431877(-)	3	44..273	EsPIP1;1	Beta WGD	PIP1	MEGKEEDVRVGANKYPERQPIGTSAQTDKDYKEPPPAPLFEPGELSSWSFWRAGIAEFIATFLFLYITVLTVMGVKRAPNMCASVGIQGIAWAFGGMIFALVYCTAGISGGHINPAVTFGLLLARKLSLSRAVFYMVMQCLGAICGAGVVKGFQPNPYQTLGGGANTVAHGYTKGSGLGAEIIGTFVLVYTVFSATDAKRSARDSHVPILAPLPIGFAVFLVHLATIPITGTGINPARSLGAAIIYNKDHAWDDHWIFWVGPFIGAALAALYHQLVIRAIPFKTRS
EsPIP1;4	-	Thhalv10028860m.g	Scf_3:178276..180388(-)	3	44..273	EsPIP1;1	Beta WGD	PIP1	MDGKEEDVRVGANKFPERQPIGTSAQSDKDYKEPPPAPLFEPGELSSWSFWRAGIAEFIATFLFLYITVLTVMGVKRAPNMCASVGIQGIAWAFGGMIFALVYCTAGISGGHINPAVTFGLFLARKLSLTRAVFYMIMQCLGAICGAGVVKGFQPTPYQTLGGGANTVAPGYTKGSGLGAEIIGTFVLVYTVFSATDAKRSARDSHVPILAPLPIGFAVFLVHLATIPITGTGINPARSLGAAIIYNKDHSWDDHWIFWVGPFIGAALAALYHQIVIRAIPFKSKS
EsPIP1;5	-	Thhalv10025910m.g	Scf_1:7168845..7170395(-)	3	45..274			PIP1	MEGKEEDVNVGANKFPERQPIGTAAQTESKDYQEPPPAPLFEPGELKSWSFYRAGIAEFIATFLFLYITVLTVMGVKRAPNMCASVGIQGIAWAFGGMIFALVYCTAGISGGHINPAVTFGLFLARKLSLTRAVFYIVMQCLGAICGAGVVKGFQSGPYQANGGGANVVAHGYTKGSGLGAEIVGTFVLVYTVFSATDAKRSARDSHVPILAPLPIGFAVFLVHLATIPITGTGINPARSLGAAIIYNKDHAWDDHWIFWVGPFIGAALAALYHQIVIRAIPFKSKR
EsPIP2;1	-	Thhalv10010598m.g	Scf_16:1094038..1096126(+)	3	31..266			PIP2	MAKDVEAVPGEGFQTRDYQDPPPAPLFDPEELTKWSFYRAVIAEFVATLLFLYITVLTVIGYKIQSDTTAGGVDCGGVGILGIAWAFGGMIFILVYCTAGISGGHINPAVTFGLLLARKVSLVRAILYMVAQCLGAICGVGFVKAFQSSYYIRYGGGANSLAEGYSTGTGLAAEIIGTFVLVYTVFSATDPKRSARDSHVPVLAPLPIGFAVFMVHLATIPITGTGINPARSFGAAVIFNESKPWDDHWIFWVGPFIGAAIAAIYHQFVLRASGSKSLGSFRSAANV
EsPIP2;2	-	Thhalv10017041m.g	Scf_10:9086411..9087865(+)	3	29..264	EsPIP2;1	Alpha WGD	PIP2	MAKDVEGAEGFPARDYEDPPPTPFFDAEELTKWSLYRAVIAEFVATLLFLYVTVLTVIGYKIQSDTTAGGVDCGGVGILGIAWAFGGMIFILVYCTAGISGGHINPAVTFGLFLARKVSLIRAVLYMVAQCLGAICGVGFVKAFQSSYYVRYGGGANSLAEGYSTGTGLAAEIIGTFVLVYTVFSATDPKRNARDSHVPVLAPLPIGFAVFMVHLATIPITGTGINPARSFGAAVIYNESKPWDDHWIFWVGPFIGAAIAAFYHQFVLRASGSKSLGSFRSAANV
EsPIP2;3	-	Thhalv10017874m.g	Scf_10:9081920..9083065(-)	3	28..263	EsPIP2;2	Tandem	PIP2	MAKDVEGEGFTARDYEDPPPTPFFDAEELTKWSLYRAVIAEFVATLLFLYVTVLTVIGYKIQSDTAAGGVDCGGVGILGIAWAFGGMIFILVYCTAGISGGHINPAVTFGLFLARKVSLIRAVLYMVAQCLGAICGVGFVKAFQSSYYVRYGGGANSLADGYNTGTGLAAEIIGTFVLVYTVFSATDPKRNARDSHVPVLAPLPIGFAVFMVHLATIPITGTGINPARSFGAAVIFNESKPWDDHWIFWVGPFIGAAIAAFYHQFVLRASGSKSLGSFRSAANV
EsPIP2;4	-	Thhalv10014299m.g	Scf_2:7963987..7965583(+)	3	31..266	EsPIP2;1	Dispersed	PIP2	MAKDLEVQEGGATAARDYADPPPAPLLDMEELRKWSLYRAVIAEFVATLLFLYVSILTVIGYKAQTDASAGGVDCGGVGILGIAWAFGGMIFVLVYCTAGVSGGHINPAVTFGLFLARKVSLVRTVLYIVAQCLGAICGCGFVKAFQSSYYTRYGGGANELADGYNKGTGLGAEIIGTFVLVYTVFSATDPKRSARDSHIPVLAPLPIGFAVFMVHLATIPITGTGINPARSFGAAVIYNQEKAWDDQWIFWVGPMIGAAAAALYHQFVLRAAAIKALGSFRSSA
EsPIP2;5	-	Thhalv10010603m.g	Scf_16:517287..519747(-)	3	31..265	EsPIP2;6	Alpha WGD	PIP2	MTKEVVGEKRSFSGKDYQDPPPEPLFDAAELGKWSFYRALIAEFIATLLFLYVTVMTVIGYKSQTDPTLNPDQCAGVGILGIAWAFGGMIFILVYCTAGISGGHINPAVTFGLFLARKVTLVRAVMYMVAQCLGAICGVALVKSFQSAYYTRYGGGANGLADGYSVGTGVAAEIVGTFVLVYTVFSATDPKRSARDSHVPVLAPLPIGFAVFIVHLATIPITGTGINPARSLGAAIIYNKDQAWDHHWIFWVGPFAGAAIAAFYHQFVLRAGAVKALGSFRSQSHV
EsPIP2;6	-	Thhalv10017026m.g	Scf_10:9992094..9995122(+)	3	32..266	EsPIP2;1	Gamma WGD	PIP2	MTTEELTEEDSFSGSKDYQDPPRVKIFEARELGKWSFYRAVIAEFIATLLFLYVTVLTVIGFKSQTDINSGGGACASVGLLGISWAFGGMIFILVYCTAGISGGHINPAVTFGLFLASKVSLVRAISYMVAQCLGATCGVGLVKIFQSTYYNRYGGGANVLADGYNVGVGVGAEIIGTFVLVYTVFSATDPKRNARDSHIPVLAPLPIGFSVFMVHLATIPITGTGINPARSFGAAVVYNNQKAWDDQWIFWVGPFVGAAIAAFYHQFVLRAGAMKAYGSVRSQLHELHA
EsPIP2;7	-	Thhalv10025940m.g	Scf_1:2095242..2097067(-)	3	31..259			PIP2	MSKEVSEEGQTHSHGKDYVDPPPAPLLDMAELKSWSFYRALIAEFIATLLFLYVTVATVIGHKKQTGPCDGVGLLGIAWAFGGMIFVLVYCTAGISGGHINPAVTFGLFLARKVSLVRAVGYMIAQCLGAICGVGFVKAFMKTPYNTLGGGANTVADGYSKGTALGAEIIGTFVLVYTVFSATDPKRSARDSHIPVLAPLPIGFAVFMVHLATIPITGTGINPARSFGAAVIYNNKKAWDDHWIFWVGPFLGALAAAAYHQYILRAAAIKALGSFRSNATN
EsTIP1;1	-	Thhalv10017134m.g	Scf_10:8855693..8856961(+)	1	14..234			TIP1	MPIRNIAVGRPEEATKPDALKAALAEFISTMIFVFAGSGSGMAFNKLTENGATTPSGLVAAALAHAFGLFVAVSVGANISGGHVNPAVTFGAFVGGNITLLRGILYWIAQLAGSVVACLLLKFATGGLVVPAFGLSAGVGVLNAFVFEIVMTFGLVYTVYATAIDPKNGSLGTIAPIAIGFIVGANILAGGAFSGASMNPAVAFGPAVVSWSWSNHWVYWAGPLVGGGIAGLIYEVFFINTTHEQLPTTDY
EsTIP1;2	-	Thhalv10004806m.g	Scf_6:6376523..6378262(+)	1	15..235	EsTIP1;1	Transposed	TIP1	MPIRNIAIGGVQEEVTHPSALRAALAEFISTLIFVFAGSGSGIAFNKLTDNGATTPSGLVAAALAHAFGLFVAVSVGANISGGHVNPAVTFGAFLGGNITLLRGILYWIAQLLGSVVACFLLTFATGGLAVPAFGLSAGVGSLNAFVFEIVMTFGLVYTVYATAIDPKNGSLGTIAPIAIGFIVGANILAGGAFSGASMNPAVAFGPAVVSWSWSNHWVYWAGPLVGGGLAGLIYEFVFIGGNDHEQLPTTDY
EsTIP1;3	-	Thhalv10028907m.g	Scf_3:662302..663272(-)	0	17..234	EsTIP1;1	Transposed	TIP1	MAINRIAIGTPGEASGPDAIRAAFAEFFSMVIFVFAGQGSGMAYGKLTGDGPATPSGLVAASLSHAFALFVAVSVGANVSGGHVNPAVTFGAFIGGNITLMRAILYWIAQLLGAVVACLLLKVSTGGMETAAFSLSYGVTPWNAVVFEIVMTFGLVYTVYATAVDPKKGDIGIIAPLAIGLIVGANILVGGAFDGASMNPAVSFGPAVVSWTWTNHWVYWVGPFIGAAIAAIVYDTIFIDSHGHEPLPSADF
EsTIP2;1	-	Thhalv10021303m.g	Scf_13:3845309..3847303(-)	2	42..260			TIP2	MQKFLSSSSLTKKKQKPFKTFFILHLKTMAGVAFGSFDDSFSLASLRAYLAEFISTLLFVFAGVGSAIAYAKLTSDAALDTPGLVAIAVCHGFALFVAVAIGANISGGHVNPAVTFGLALGGQITLITGVFYWIAQLLGSTAACFLLKFVTGGLAVPTHSVAAGVGAIEGVVMEIIITFALVYTVYATAADPKNGSLGTIAPLAIGLIVGANILAAGPFSGGSMNPARSFGPAVAAGDFSGHWVYWVGPLIGGGLAGLIYGNVFMTSSEHQPLASDF
EsTIP2;2	-	Thhalv10026069m.g	Scf_1:10105540..10106668(-)	1	15..231	EsTIP2;1	Alpha WGD	TIP2	MAGFDFSYEESFKLVSLKAYLAEFISTLLFVFAGVGSAIAFGKLTENAALDASGLVAIAVCHGFALFVAVSIAANHSGGHVNPAVTFGLVLGGKLKIVTGLVYWVAQLLGSTVACFLLKFTTGGLAIPIHSVAAGVGSIEGVVMEIIITFALVYTVYATAVDPKNGTLGTIAPLAIGLIVGANILAAGPFSGGSMNPARSFGPALAAGDFSGHWVYWVGPLVGGGLAGVIYSNAFITEPTTETESERVPLISSA
EsTIP6;1	-	Thhalv10001007m.g	Scf_20:2374013..2375106(-)	1	14..232	EsTIP6;2	Alpha WGD	TIP6	MVKIAIGSLGDSFSVASLKAYLSEFIATLLFVFAGVGSALAFGKLTSDAALDPAGLVAVAVAHAFALFVGVSIAANISGGHLNPAVTLGLAVGGNITIITGFFYWIAQCLGSIVACLLLVFVTNGESVPTHGVAAGLGAVEGIVMEIVVTFALVYTVYATAADPKKGSLGTIAPIAIGFIVGANILAAGPFSGGSINPARSFGPAVVSGDFSQIWIYWVGPLVGGALAGLIYGDVFIGSYAPAPTTESYP
EsTIP6;2	-	Thhalv10011730m.g	Scf_7:1775535..1777275(+)	2	14..232	EsTIP5;1	Transposed	TIP6	MVKIEVGSLGDSFSVASLKAYLSEFIATLLFVFAGVGSAIAFGKLTSDAALDPAGLVAIALAHAFALFVGVSIAANISGGHLNPAVTLGLAVGGNITLITGFLYWIAQCLGSIVACLLLVFVTNGESVPTHGVGAGLGAVEGIVMEIVVTFALVYTVYATAADPKKGSLGTIAPIAIGFIVGANILAAGPFSGGSMNPARSFGPAVVSGDLSQIWIYWVGPLVGGALAGLIYGDVFIGSYEAV
EsTIP3;1	-	Thhalv10019492m.g	Scf_9:3258249..3259349(-)	2	17..242			TIP3	MATSARRAYGFGRADEATHPDSIRATLAEFLSTFVFVFAAEGSILSLDKLYWDHAAHAGTNTPGGLVLVALAHAFALFAAVSAAINVSGGHVNPAVTFGALIGGRLSAIRAIYYWIAQLLGAILACLLLRLSTNGLRPVGFRLASGVGAVNGLVLEIILTFGLVYVVYSTLIDPKRGSLGIIAPLAIGLIVGANTLVGGPFSGASMNPARAFGPALVGWRWHDHWIYWVGPFIGGALAALIYEYMVIPSEPPTHHTHQPLAPEDY
EsTIP3;2	-	Thhalv10008480m.g	Scf_5:9379862..9381166(-)	2	17..242	EsTIP3;1	Alpha WGD	TIP3	MATSARRAYGFGRADEATHPDSIRATLAEFLSTFVFVFAGEGSILALDKLYWDTAAHTGTNTPGGLVLVALAHALALFAAVSAAINVSGGHVNPAVTLGALFGGRISVIRAVYYWIAQLLGAILACLLLRLATNGSRPIGYHVASGVGELHGLLMEIILTFALVYVVYSTSIDPKRGSIGIIAPLAIGLIFGANMLVGGPFDGASMNPARTFGPALVGWRWHNHWIYWVGPFIGGALAALIYEYMVIPSVNEPPHHSTHQPLAPEDY
EsTIP4;1	-	Thhalv10002084m.g	Scf_12:7771337..7773079(+)	2	14..228	EsTIP1;1	Transposed	TIP4	MRKINLGNHGEAAQPDCIKALIVEFITTFFFVFAGVGSAMATDSLVGNTLVGLFAVAVAHAFVVAVMISAGHISGGHLNPAVTIGLLFGGHITVFRAFLYWIDQLLASSAACFLLSYLTGGMGTPVHTLASGISYTQGIIWEIILTFSLLFTVYATIVDPKKGSLDGLGPLLTGFVVGANILAGGAFSGASMNPARSFGPALVSGNWTDHWVYWVGPLIGGGLAGFIYENFLIDRPQVPVTDDEQPLLN
EsTIP5;1	-	Thhalv10011032m.g	Scf_16:4433343..4434299(-)	2	18..235	EsTIP2;1	Transposed	TIP5	MRRMIPTTLSSKFQGAVSMNALRCYVSEFISTFFFVLAAVGSVMASRKLMAGDVTGPFSVLIPAIANAFALSSSVYISWNVSGGHVNPAVTFGMAIAGRISVPTAMFYWTSQMLASVMACLVLKVTVIEQHVPIYKIAGEMTGFGASVLEGVLAFVLVYTVFTANDPRRGLPLAVGPIFIGFVAGANVLAAGPFSGGSMNPACAFGSAMVYGSFKNQAVYWVGPLLGGATAALVYDNMGVVPAEEDHGSSTGDATGV
EsNIP1;2	-	Thhalv10025855m.g	Scf_1:9110383..9112814(-)	4	50..268			NIP1	MAEISGNGHGDAREGSVVVNLKEEDKHQQQVEAIHNPKPLKKQDSLLSISVPFLQKLMAEILGTYFLIFAGCASVAVNTQHDKVVTLPGIAAVWGLTVMVLVYSLGHISGAHFNPAVTIAFASCRRFPLKQVPAYVISQLIGSTLAAATLRLLFGLDNDVCSGKHDVFVGTLPSGSDLQSFVIEFIITFYLMFIISGVATDNRAIGELAGIAVGSTVLLNVIIAGPVSGASMNPGRSLGPAMVYNCYKGIWIYIVSPILGAIAGAWVYNTVRYTDKPLREITKSGSFLKTVRNNSSR
EsNIP1;3	-	Thhalv10017039m.g	Scf_10:7725918..7727077(-)	3	41..258	EsNIP1;2	Transposed	NIP1	MDDISLSKSNHGNVVVLNIQASSVSDTSPPPFPHTSPPLFSVHFLQKLIAELVGTYYLIFAGCAAIAVNAQYHNAVTLVGIAVVWGLVIMVLVYTLGHTSAHFNPAVTIALASTQRFPLHHVPAYLTVQVIGSTLASATLRLLFDLNNDVCSKKHDVFLGSSPSGSDLQAFVMEFVITCFLMLVVCAITTSKRTSEELEGLIIGATVTLNVIFAGEVSGASMNPARSLGPALVWGCYKGIWIYLLAPTLGAVSAAWIYKLLPSTQKADPEFSKTGSSHKRVTDLPL
EsNIP1;4	-	Thhalv10008205m.g	Scf_5:3238826..3240751(-)	3	37..256	EsNIP1;2	Beta WGD	NIP1	MAEISDITAQTQTAISDIEDGGSGGDSRSPDFSRPLVSVSFVQKLIGEFVGTFTLIFAGCSAIVVNETYGKPVTLPGIALVWGLTVTVMIYSIGHVSGAHFNPAVSIAFASSKKFPFKQVPAYIAAQVLGSTLAAAALRLVFHLNDNVCSLKGDVYVGTYPSNSNTTSFVMEFITTFNLMFVIAAVATDKRATGSFAGVAIGATVVLDILMSGPISGASMNPARSLGPAFIWGCYKDLWLYIVSPVLGALSGAWTYDMLRSTSKSYGEIIRPNCNKVSSRDRQEASQEEICVLRVVDPTNEKYFICSSTTDINDKCNVICKLA
EsNIP4;1	-	Thhalv10027876m.g	Scf_14:6390951..6392527(-)	4	41..249			NIP4	MTSLVEELEEEQISRIEKGKGKDCHGGIETVICTSPSIVCLTQKLIAEMIGTYFIIFSGCGVVVVNVLYGGTITFPGICVTWGLIVMVMIYSTGHISGAHFNPAVTVTFAIFRRFPWYQVPLYIGAQLTGSLLASLTLRLMFKVTPEAFFGTTPADSSARALVAEIIISFLLMFVISGVATDNRAVGELAGIAVGMTIMLNVFVAGPISGASMNPARSLGPAIVMGVYKGIWIYIVGPLVGIMAGGFVYNLIRFTDKPLRELTRSGSFLRSVSPKHKASSSKS
EsNIP4;2	-	Thhalv10028080m.g	Scf_14:6419094..6420916(-)	4	41..249	EsNIP4;1	Tandem	NIP4	MTSHGEEIEEEEISRIEKGKGKDCQGGIETVICTSPSIVCLTQKLIAEMVGTYFVIFSGCGVVVVNVLYGGRVTFPGVCITWGLIVMVMIYSTGHISGAHFNPAVTFTFAIFRRFPWYQVPLYIGAQLVGSLLASLTLRLMFKVTPEAYFGTTPIDSAARALVAEIIISFLLMFVISGVATDNRAIGELAGIAVGMTIMLNVFVAGPISGASMNPARSLGPAIVMGVYKNIWVYIVGPILGVMAGGFVYNFIRFTDKPLRELTRSSSFLRTVSPKNNASSSKC
EsNIP4;3	-	Thhalv10028303m.g	Scf_14:6387710..6389411(-)	4	41..249	EsNIP4;1	Tandem	NIP4	MTSHGEEIEEEHISRIEEGKGKNCHGGIETVICTSPSIVCLTQKLIAEMIGTYFIIFSGCGVVVVNVLYGGKVTFPGICVTWGLIVMVMIYSIGHISGAHFNPAVTITFAIFRRFPWYQVPSYIGAQLAGSLLASLTLRLMFKVTPEAFFGTTPADSSARALVAEIIISFLLMFVISGVATDSRAIGELAGIAVGMTIMLNVFVAGPISGASMNPARSLGPAIVMGKYKGIWVYIIGPVIGIMAGGFVYNFIRFTDKPLRELTKSASFLRSVAPPNNNASSSKS
EsNIP5;1	-	Thhalv10028842m.g	Scf_3:6965239..6968971(+)	3	71..280	EsNIP6;1	Transposed	NIP5	MAPPEAEMGTVAVTAPPTPGTPGGPLITGMRVDSMSFDHRKPMPPCKCLPVMGTTWSQHDTCFTDFPAPGVSLTRKLGAEFVGTFILIFTATAGPIVNQKYDGAETLIGNAACAGLAVMIIILSTGHISGAHLNPSLTIAFAALRHFPWSHVPAYIAAQVSASICASFALKAVFHPFMSGGVTVPSSSIGQAFALEFIISFILLFVVTAVATDTRAVGELAGIAVGATVMLNILVAGPSSGGSMNPVRTLGPAVASGNYRSLWVYLVAPTLGAISGAAVYTGVKLNDSEIDPPRQVRSFRR
EsNIP6;1	-	Thhalv10018924m.g	Scf_9:377973..380029(-)	4	76..285			NIP6	MDHEEIPSMPSTPATTPGTPGAPLFGGFEGKRNGHNGKYTPKSLLKSCKCFSVDNEWALEDGRLPPVSCSLPPPNVSLYRKLGAEFVGTLILIFAGTATAIVNQKTGGAVTLIGCAASAGLAVMIVILSTGHISGAHLNPAVTIAFAALKHFPWKHVPVYIGAQIMASVCAAFALKAVFEPTMSGGVTVPTVALSQAFALEFIITFNLMFVVTAVATDTRAVGELAGIAVGATVMLNILIAGPATSASMNPVRTLGPAIAANDYRAIWVYLTAPILGALIGAGTYTIVKLPEEDEAPKEKRSFRR
EsNIP7;1	-	Thhalv10021311m.g	Scf_13:7524138..7526227(+)	4	45..252			NIP7	MNDEARSRVVDQEAGSTPSTLRDGDHPSTQRLFRCLPYDIDLNPLRIVMAELVGTFILMFSVCGVISSTQISGGHVGLLEYAATAGLSVVVVVYSVGHISGAHLNPSITIAFAVFGGFPWSQVPLYITAQTLGATAATLVGVSVYGVNADLMATKPTLSCVSAFCVELVATGIVVFLASALHCGPHQNSGNLTGLVIGTVISLGVLITGPISGGSMNPARSLGPAVVAWDFEDIWVYLTAPVIGAIIGVLTYRTISLKSRPCPSPHSPSVSSLLR
EsSIP1;1	-	Thhalv10021302m.g	Scf_13:8346662..8349497(+)	2	8..222	EsSIP1;2	Alpha WGD	SIP1	MGVVKSALGDMLMTFSWVVLSATFGLQTTAIVSAGGFQGITWAPLAIITFLIFFYVSIFTVVFGGASFNPTGNAAFYVAGIPGDTLFSLAIRLPAQAAGAAGGALAIMEFIPEKYKHMISGPSLQVDVHTGAIAETILSFGITFAVLLIILRGPRRLLAKTFLLALATISFVVAGSKYTGPAMNPAIAFGWAYMNSSHNTWDHFYVYWISSFVGALSAALVFRSIFPPPRPQKKQKKA
EsSIP1;2	-	Thhalv10014528m.g	Scf_2:6226535..6228035(-)	2	4..224			SIP1	MNAVRSALGDMVITFLWVNLSATFGIQTAAIVSAAGFHGITWAPPVISTLVVFVSISVFTVIGDFIGGASFNPCGNAAFYTAGVSGDSLFSLAIRSPAQAVGAAGGALTIMEMIPEKYKTMIGKPSLKVDAHIGAISEVILGFCVTFLVLLIILRGPRKLLAKTFLLAIATVSVFMVGSKFTRPFMNPAIAFGWAYIYKSHNTWDHFYVYWISSFTGAILSATLFRILFPPPPPIQKKQKKA
EsSIP2;1	-	Thhalv10006214m.g	Scf_19:2378143..2380165(+)	2	7..217	EsSIP1;2	Transposed	SIP2	MGRLGIVVSDLVLSFMWVWAGVVVNILVHGVLGFSRSDTTGEIVRYAFSVISMFVFAFLQKLTKGGLYNPLTALASGVTGGFGSFIFTVVVRIPAEVIGSILAVKHVIHIFPEIGKGPRLNVAIHHGALTEGILTFFIVMISMGLTRKIPGSFFMKTWIASLAKLTLHILGSDLTGGCMNPAAVMGWAYARGEHITKEHLLVYWLGPVKATLLAVWFFNVVFKPLTEEQEKPKAKSE
JcPIP1;1	-	JCGZ_01316	Scf11:1069930..1071930(+)	3	46..276			PIP1	MEGKEEDVRLGANKFRETQPIGTAAQSQDDKDYTEPPPAPLFEPTELTSWSFYRAGIAEFIATFLFLYISVLTVMGVVKAPTKCSTVGIQGIAWAFGGMIFALVYCTAGISGGHINPAVTFGLFLARKLSLTRAIYYMVMQCLGAICGAGVVKGFEGRKQYTLLGGGANSVAPGYTKGDGLGAEIVGTFVLVYTVFSATDAKRNARDSHVPILAPLPIGFAVFLVHLATIPITGTGINPARSLGAAIIFNKDQGWDDHWIFWVGPFIGAALAALYHQVVIRAIPFKK
JcPIP1;2	-	JCGZ_20580	Scf660:1431654..1435625(-)	3	44..274			PIP1	MEGKEEDVRLGANKFTERQPIGTAAQTDKDYKEPPPAPLFEPGELSSWSFYRAGIAEFVATFLFLYITVLTVMGVSKSGNKCATVGTQGIAWAFGGMIFALVYCTAGISGGHINPAVTFGLFLARKLSLTRALFYIIMQCLGAICGAGVVKGFEGNRVYESLGGGANVVASGYTKGDGLGAEIVGTFVLVYTVFSATDAKRSARDSHVPILAPLPIGFAVFLVHLATIPITGTGINPARSLGAAIIFNKDHAWDDHWVFWVGPFIGAALAALYHQIVIRAIPFKSRA
JcPIP1;4	-	JCGZ_14388	Scf392:3032444..3034588(-)	3	44..273	JcPIP1;2	WGD	PIP1	MEGREEDVRVGATKFPEKQAIGTSAQTDKDYKEPPSTPLFEPGELQSWSFWRAGIAEFMASFLFLYVAISTVMGYSRSSNKCATVGVQGIAWAFGGMIFALVYSTAGISGGHINPAVTFGLLLARKVSLTRAIFYMVMQCLGAICGAGVVKGFQPTPYQMGGGGANMVQPGYSKGDGLGAEIVGTFVLVYTVFSATDAKRSARDSHVPILAPLPIGFAVFVVNMATIPITGAGINPARSLGAAVIYNNDNGWDDHWIFWVGPFIGAALAALYHQIVIRAIPFKSRA
JcPIP2;1	-	JCGZ_16499	Scf473:526820..528393(-)	3	29..263			PIP2	MGKDVEGGDFQAKDYHDPPPAPLIDAEEFTQWSFYRAIIAEFIATLLFLYITVLTVIGYKSQTDPSKNSDACGGVGILGIAWAFGGMIFILVYCTAGISGGHINPAVTFGLFLARKVSLVRAILYMAAQCLGAICGCGLVKAFQKAYYTRYGGGANELADGYSKGTGLGAEIIGTFVLVYTVFSATDPKRNARDSHVPVLAPLPIGFAVFMVHLATIPITGTGINPARSFGAAVIYNKDKAWDDQWIFWVGPFIGAAIAAIYHQYILRAGAVKALGSFRSTSNV
JcPIP2;2	-	JCGZ_05520	Scf18:1670693..1673533(+)	3	33..267	JcPIP2;1	WGD	PIP2	MAKDVEVAEPTGEFSGKDYHDPPPAPLIDMDELGQWSFYRALIAEFIATLLFLYITVLTVIGYKSQTDPNKNADACGGVGILGIAWAFGGMIFILVYCTAGISGGHINPAVTFGLFLGRKVSLIRALGYMIAQCLGAICGCGLVKAFQKAYYNRYGGGANELADGYNKGTGLGAEIIGTFVLVYTVFSATDPKRNARDSHVPVLAPLPIGFAVFMVHLATIPITGTGINPARSFGAAVIYNKDKAWDDQWIFWVGPFVGAAIAAFYHQYILRAAAIKALGSFRSNA
JcPIP2;3	-	JCGZ_20043	Scf63:220824..225179(-)	3	29..264	JcPIP2;1	WGD	PIP2	MVKDVAEQGSFSAKDYHDPPPAPLIDAEELTKWSFYRALIAEFIATLLFLYITVLTVIGYKSQTDPAKNADSCGGVGILGIAWAFGGMIFILVYCTAGISGGHINPAVTFGLFLARKVSLVRAVMYMVAQSLGAICGVGLVKAFQSAYYKRYGGGANTLADGYSTGVGLGAEIIGTFVLVYTVFSATDPKRSARDSHVPVLAPLPIGFAVFMVHLATIPITGTGINPARSLGAAVIYNHDKAWDDQWIFWVGPFLGAAIAAFYHQFILRAGAVKALGSFRSNPTV
JcPIP2;4	-	JCGZ_18836	Scf540:689338..691284(+)	3	31..259			PIP2	MAKEVSEETQTTHAKDYVDPPPAPLIDMAEIKLWSFYRALIAEFIATLLFLYITVATVIGYKKQTDPCGGVGLLGIAWAFGGMIFILVYCTAGISGGHINPAVTFGLFLARKVSLIRALAYMVAQCLGAICGVGLVKAFMKNPYNHLGGGANSVNTGYSKGTALGAEIIGTFVLVYTVFSATDPKRSARDSHVPILAPLPIGFAVFMVHLATIPITGTGINPARSFGAAVIYNNDKVWDDHWIFWVGPFVGAIAAAAYHQYILRAAAIKALGSFRSNPTN
JcPIP2;5	-	JCGZ_25357	Scf872:140525..144178(-)	3	31..262	JcPIP2;4	WGD	PIP2	MANKELGEEVAHQHGKDYVDPPPAPLLDIEELTKWSFYRAVIAELVATLIFLFVTVATVIANKASTMSSGCGGVGLLGVAWSFGSTIFILVYCTAGISGGHINPAVTFGLLLARKVSLNRAVAYIVAQCVGAIIGVALVKGLVKDLYKSLGGGANSVTAGFSIGTGLGVEILGTFFLEYTVLSATDPKRKARDSHVPVLAPLPIGFTVFVVHMATLPITGTGINPARSFGAAVIYNKKMVWDDHWIFWVGPLVGAAAAAAYHQIVLRAGAVKALGSFRGNPVM
JcTIP1;1	-	JCGZ_16577	Scf473:1074449..1076252(-)	1	14..234			TIP1	MPIRNIAIGHPQEATHPDALKAALAEFISTLIFVFAGEGSGMAFNKLTNNGATTPAGLVAASLAHGFGLFVAVSVGANISGGHVNPAVTFGAFVGGNITLLRGILYWIAQLLGSTVACLLLKFSTGGLTTSAFALSSGVGVWNAFVFEIVMTFGLVYTVYATAIDPKKGSLGTIAPIAIGFIVGANILAGGAFDGASMNPAVSFGPALVSWSWDNHWVYWAGPLVGGGLAGLVYEFFFIGHNTHEQLPTADY
JcTIP1;2	-	JCGZ_18448	Scf528:655693..657291(-)	2	14..234			TIP1	MPITRIAIGNPGEASQPDALRAALAEFFSMVIFVFAGEGSGMAFNKLTSDGSSTPAGLVAASLAHAFALFVAVSVGANISGGHVNPAVTFGAFIGGNITLLRGILYWIAQLLGSVVACLLLKYATGGLETSAFALSSGVSAWNAVVFEIVMTFGLVYTVYATAVDPKKGNLGIIAPIAIGFIVGANILAGGAFDGASMNPAVSFGPAVVSWTWTNHWVYWVGPLIGAAIAALVYDNIFIGEGAHEPLSTSDF
JcTIP1;3	-	JCGZ_05655	Scf18:2916391..2919915(+)	2	16..234	JcTIP1;2	WGD	TIP1	MPITSIAIGSPAEVGQADALKAALAEFISTLIFVFAGEGSGMAFNKLTSDGSTTPAGLVAASLAHGFALFVAVSVGANISGGHVNPAVTFGAFVGGHITLMRSILYWVGQLLGSVVACLLLKFATGGLETSAFALSSGVSSWNALVFEIVMTFGLVYTVYATAVDPRKGNLGTIAPIAIGFIVGANILAGGAFDGASMNPAVSFGPAVVSWTWSNHWVYWLGPFIGGGIAAVVYETFFISPNTHEQLPSADF
JcTIP1;4	-	JCGZ_05430	Scf18:531009..532425(+)	1	19..237	JcTIP1;1	WGD	TIP1	MPPVNFRIAVGLPHEDITHPGAIKAALAEFISTAIFVFAGEGSGMAFNKLTDDGSSTPAGIIMASLAHAFGLFIGVATAANISGGHVNPAVTFGAFVGGNITLLRGILYWIAQLLGSTVACLLLKFSTHGMTTSAFALSSGVNVWNALVFEIVMTFGLVYTVYATAIDPRKGQLGTIAPIAIGFIVGANVLAGGAFEGASMNPAVSFGPALVSWDWTHHWVYWAGPLIGGGLAGLIYETIFISRTHEPVPSPEF
JcTIP2;1	-	JCGZ_06324	Scf191:1941333..1942605(+)	2	16..232			TIP2	MAKIAFGRFDDSFSLGSFKAYLAEFISTLLFVFAGVGSAIAYNKLTGNAALDPAGLVAIAICHGFALFVAVAVGANISGGHVNPAVTFGLALGGQITILTGIFYWIAQLLGSIVACLLLKVVTGGLETPTHSLAAGVGAIEGVVMEIIVTFALVYTVYATAADPKKGSLGTIAPIAIGFIVGANILAAGPFSGGSMNPARSFGPAVASGDFHDNWIYWVGPLIGGGLAGLIYGNLYINNDHAPLSNDF
JcTIP6;1	JcTIP2;2	JCGZ_03415	Scf137:265749..267564(+)	2	14..232			TIP6	MVKIAFGNFGDSFSVGSLKAYLSEFIATLLFVFAGVGSAIAYSKLTADAALDPPGLVAVAVAHAFALFVGVSIAANISGGHLNPAVTFGLAIGGHITLLTGLFYWIAQSLGSIVACLLLKFVTNGKSIPTHGVASGVNAFEGVVFEIVITFGLVYTVYATAADPKKGSLGIIAPIAIGFIVGANILAAGPFSGGSMNPARSLGPAVVSGDFSQIWIYWLGPLIGGGLAGLVYGDIFIGSYSPAPSSEEYA
JcTIP3;1	-	JCGZ_08448	Scf23:70768..72143(-)	2	14..234	JcTIP1;3	Transposed	TIP3	MPPRRYIFGRTEEATHPDSIRATLAEFVSTLIFVFAGEGSVLALEKLYRETGPPASGLVMIALAHALALFAAVAASINISGGHVNPAVTLGALVGGRISVVRAFYYWIAQLLGSIVASLLLRLVTNGMRPEGFHVTAGVGEVHGLIMEIVMTFGLVYTVYATAIDPKRGSLGIIAPLAIGLIVGANILVGGPFDGAAMNPARAFGPALVGWRWSNHWIYWVGPFIGGALAGLIYEYMVIPTEPPLHHTHQPLAPEDY
JcTIP4;1	-	JCGZ_07757	Scf211:4724041..4725438(-)	2	12..228	JcTIP2;1	WGD	TIP4	MAKIALGSRREATQPDCIKALIVEFITTFLFVFAGVGSAMAADKLVGGPLVGLFFVAVAHALVVAVMISAGHISGGHLNPAVTLGLLFGGHITLVRSILYWIDQLLASSAACLLLNYLTGGLATPVHTLASGVGYLQGVVWEIILTFSLLFTVYATIVDPKKGAIDGLGPTLTGFVVGANILAGGAFSGASMNPARSFGPALVSWDWTDHWVYWVGPLIGGGLAGFIYENFFIIRSHIPIPIVEENY
JcTIP5;1	-	JCGZ_26261	Scf906:2138913..2140560(+)	2	15..230			TIP5	MAPTSLIVRFQQSVSPDALRSYLAEFISTFFYVFAVVGSSMAARKLMPAADPSSLIIVATANSFALSSAIYIAANISGGHVNPAVTFSMAVGGHISVPTALFYWISQMLASVMACVFLKVAIVGQNLPTYTIAEEMTGFGASILEGVLTFGLVYTIYAAGDPRRSLPGAIGPLAIGLVAGANVLAAGPFSGGSMNPASAFGSAVVAGRFKNQAVYWVGPLIGATVAGLLYDNVVFPNQVPDSIRGISDGVRV
JcNIP1;1	-	JCGZ_21622	Scf684:2673356..2675705(+)	4	38..249			NIP1	MGEIAGSNGKQVVLDVKDDNNPPPCPSKHKEDSALSISVPFMQKMIAEVAGTYFLIFAGCTAVAVNLNFDKVVTHPGISIVWGLAVMVLVYSVGHISGAHFNPAVTLAFATCKRFPWKQVPAYIVCQVIGSTLAAGTIRLIFTGKQDHFVGTMPAGSNMQSFVVEFIITFYLMFVISGVATDNRAIGELAGLAVGATVLLNVIFAGPISGASMNPARSLGPAIVSCKFKGLWIYLVSPTLGAQAGAWVYNMIRYTDKPLREITKSASFIKSTGRA
JcNIP2;1	-	JCGZ_19849	Scf617:94138..97540(-)	4	44..252	JcNIP1;1	Transposed	NIP2	MATTSASDHTASPSTEYLVSVENPKSENPFLIPLLSFQNHYPPRFFRKVVAEMIATFLLVFVTCGTAAISRSDEKRVSELGASVAGGLIVTVMIYAVGHVSGAHMNPAVTTAFAAVREFPWKQVPFYAVAQMTGAIGASFTLKVLLHPIKQLGTTSPSGSDFQALVMEIVVTFSMMFVTSAVATDTKAIGELAGIAVGSAVCITSILAGPISGGSMNPARTIGPAIASAYYKGIWVYIVGPVAGTLLGAWSYNLIRVTDKPVQAISPSFSFRIRRTSIDEQTNNKDPLSAV
JcNIP3;1	-	JCGZ_15791	Scf46:1519402..1520800(-)	4	39..249	JcNIP1;1	Transposed	NIP3	MASHSITSTDISPKLQLPVKRPVLQVPEDNPNSTPSSFLLFQKILAEFLGTYVLIFIGCGSALTNDIQKLTILGIAIVWGVVLMALIYAVGHISGAHFNPAVSIALAAVRKFSWKHVPVFVLAQVLGSTLAILTLKVLFHDQDDIQATMTQYKNSTSHLEAIIWEFIITFILMFNICAVATDHRASKDFSGVAIGGTLLVNVMVAGPITGASMNPARSLGPAIVSGVYKNLWVFLLSPVLGALAATMVYNMLRVPKPDNPEEKTKNIFNHLYTHADP
JcNIP3;2	-	JCGZ_24027	Scf8:126113..127676(+)	4	48..262	JcNIP4;1	Transposed	NIP3	MAAVSPSPLDEFSPKQPRVVITTPDLITIEEGKPTPSQASTTDIPVVSPNNAHKIIAEMVGTYVIVLIGCGSLIVDRINGPLSVVGIAVAWGLVVMVMIYTFGHISGGHFNPAITIAFAISCKYPWRQVPGYVASQLAGSTLAILTLNVMFHREKIDIKITTTQYEGRATDLESFIWEFITSFILMLTICGVAIDTKAINELSGVAVGSAMLFDMLIAGNITGASMNPARSIGPALVSKDFCGLWVYIFAPILGMIAASTMYTFLWPPTQNVDKDNSKSV
JcNIP4;1	-	JCGZ_02488	Scf1210:12952..14295(+)	4	41..250			NIP4	MPDIIEEETQISNTEKGLVVKSSKPNNPNDNTASRSSTCFVTIIQKLVAEVIGTYFVIFAGCGAVAVNKIYGSVTFPGICVSWGLIVMVMIYTVGHVSGAHFNPAVTIASAIFRRFPFREVPLYIVAQVIGSILASGTLALLFDITPMAYFGTLPVGSNVQSLVIEIIITFLLMFVVSGVNTDDRAVGDLGGIAVGMTILLNVFVAGPVSGASMNPARSLGPAIVKHTYKGLWVYIAGPIVGAIAGAFAYNLLRSTDKPLDDE
JcNIP5;1	-	JCGZ_20348	Scf660:124382..130375(+)	3	68..277	JcNIP6;1	Transposed	NIP5	MPESEAGTPTVSAPATPGTPGGPLFSSLRVDSLSYDRKSMPRCKCLPVNAPSWGQTHTCFTDFPAPDVSLTRKLGAEFVGTFILIFAATAGPIVNQKYSGVETLIGNAACSGLAVMIVILSTGHISGAHLNPALTIAFAALRHFPWVQVPAYIAAQVSASICASFALKGVFHPFMSGGVTIPSVSTGQAFALEFLITFNLLFVVTAVATDTRAVGELAGIAVGATVALNILVAGPSSGASMNPVRTLGPAVAAGNYKAIWIYLVAPILGGLAGGTTYTAVKLREDEADPPRQVRSFRR
JcNIP6;1	-	JCGZ_27003	Scf96:2281766..2285794(+)	4	74..282			NIP6	MDNNEEIPSAPSTPATPGTPGAPLFGGFKGTERAGGLTRKSILNGCRCFSIEEWALEEGRLPPVSCSIPPPPVSLARKVGAEFIGTLILIFAGTATAIVNQKTQGAETLVGLAASSGLAVMIVILSTGHISGAHLNPSVTIAFAALNHFPWKHVPVYIGAQVLASLGAAFALKGILHPIMGGGVTVPSGGYGQAFALEFIISFNLMFVVTAVATDTRAVGELAGIAVGATVMLNILIAGPATGASMNPVRTLGPAIAANNYKAIWIYLTAPILGALCGAGTYSAVKLPEEDGNARQKPLAATASFRR
JcNIP7;1	-	JCGZ_02114	Scf119:701200..702613(+)	4	26..231			NIP7	MESNAMSLHEDVFTKFFPQGIDLNPARMVIAEMMGTFVLMICVCGIIGTTQLTRDQLGLLEYATTAGLTVIVLVFSIGPISGAHVNPAITIAFATFGHFPWSRVPFYVSAQIVGSALASYAGGSIYGIKPDLMTTRPFHGCSSAFWVEFIATFIIMFVAASLAYQTSVRQLSGFVLGVAIALAVLITGPLSGGSLNPARSLGPAIVSRNFKDIWVYITAPILGSITGALMFHVLRIQRRPCSSTSSPDTGLLAHSMDFGGTVDSS
JcXIP1;1	-	JCGZ_19604	Scf595:291239..292309(+)	1	49..272	JcXIP2;1	Tandem	XIP1	MELASAQEDNNQQFSISHVNFEAMNSFKETIRTTKTGFLFRIGAHELFSQEMWRAALTELVATACLLFTLTISIISCLDSHEADPKLLIPFTIFIIAFFLLLTTIPLSGGHMSPIFTFIAALKGLTTLVRALFYILAQCIGSVMAYMLIKSVMDHRIAEKYYLGGCIIDGNGKGIAQTTALVLEFCCTFVVLFVGVTVGFDTRRFKELGLVMVCVILAASMGLAVFVSISVTGRAGYGGVGLNPARCLGPALLHGGSLWDGHWVFWVGPFLACIFYHAFSFTLPRQEMESVDEN
JcXIP2;1	-	JCGZ_19603	Scf595:288124..289999(+)	2	53..290			XIP2	MAENLRFVEDEENEHGGTKIQPLASTPMPNLDKTEGGKKQSPTNMNKVLGLEELSSSNVWRASLAELLGTAALVFAMDTIVISTYETETKTPNLIMSALIAITVTILLIATSPISHGHINPVITFAALFTGRVSLSRAAVYILAQCLGAILGALALKAVLNSTVEETFSLGGCTLSIVAPGPHGPILIGLETDRALWLEIICTFFFLFSSIWLAFDKRQSTPLGRVIVCCIIGLVVGLLVFISTTVTAQKGYAGVGMNPARCLGPALIRGGHLWSGHWVFWVGPIISCIAFGVYVKIIPVANA
JcSIP1;1	-	-	Scf2033:125075..130442(-)	2	4..225		Tandem	SIP1	MGAVKAAIGDGVLTFMWVFCSSMFGLFTSLIAAALRVQNYLWATLFITTVLVFVFVYLFGLIAGFLGGASFNPTGNAAFYAAGVGGDNLFSLALRFPAQAAGAVGGVLAILEVIPPQYKHMLGGPSLKVDLHTGAIAEGVLTFIITFVVLLIVLRGPRNSFVQNWLIAVATVTLVVTGSKYTGPSMNPANAFGWAYINKWHNTWEQFYVYWICPFIGAILAAWVFRLVFPLPAPKQKKA
JcSIP3;1	JcSIP1;2	JCGZ_01828	Scf1149:247991..248898(-)	0	3..226			SIP3	MSLIKAAMADSILTTMWVFSLPFLGIFTSIIASNIGVEPKSIPALFIAINIATPFVLIFSLIGAALGGASFNPTTTVSLYAAGLKPDVSLISMAIRFPAQAAGGVFGAKAILQFMPIKYKNFLKGPSLKVDLHTGATAEGVLSFVFCLFLLIVLVKGPKNFLVKVWLLAVATVGLVVTGGKYTGPSLNPANAYGWAYMNNWHNSWELFYVYWICPLIGATLAAWVFRLLFSFSPPVVKPKQA
JcSIP3;2	JcSIP1;3	JCGZ_01827	Scf1149:246040..247514(-)	0	5..228		Tandem	SIP3	MGLIRVAMADAILTSLWVFSVPILRVLTTIIASTVGVEPKSLSGLFISINLSTSFMLIFILVGAALGGASYNPTTTVSLYAAGLKPSGSLSLKTMAVRFPAQAAGGVVGVKAILQAMPRTYRNLLKGPSLKVDLHTGGLAEGILSFGLCFSLLLVMVRGPKNLWVKIWLVKAATAGLVVIGGKYTGPCMNPANAYGWAYANNWHNSWDLFYVYWICPLIGATSAAWVFRFLFNPTINPKPKQA
JcSIP2;1	-	JCGZ_14885	Scf407:24630..35046(-)	2	8..220			SIP2	MGDGSVTSRLIISDFVISFMWVWSGALIKLFVNHVLGLAHQPSGEAINYALSVIVMFFFAFLGKITKGGGYNPLTIFSSAISGDFSQFLLTVGARIPAQVIGSIYGVRLIIETFPEVGRGPRLNVDIHRGALTEGVLTFIIVIISLGLARKIPGSFFRKTWISSISKLALHILGSDLTGGCMNPASVMGWAYARGDHITKEHILVYWLAPIEATLLAVWTFKLLVRPKKEEKKEKSEGKSD
HbPIP1;1	-	KJ508753	Scf0957:302026..303837(-)	3	46..276			PIP1	MEGKEEDVRLGANKYRETQPIGTSAQSQDDKDYTEPPAAPLFEPTELTSWSFYRAGIAEFIATFLFLYISVLTVMGVVKAPTKCSTVGIQGIAWSFGGMIFALVYCTAGISGGHINPAVTFGLFLARKLSLTRALYYMVMQCLGAICGAGVVKGFEGRHQYTLLGGGANSVNPGYTKGDGLGAEIVGTFVLVYTVFSATDAKRNARDSHVPILAPLPIGFAVFLVHLATIPITGTGINPARSLGAAIIFNKDKGWDDHWIFWVGPFIGAALAALYHQVVIRAIPFKK
HbPIP1;2	-	KJ508754	Scf0059:2657245..2658993(-)	3	46..276	HbPIP1;1	ρ WGD	PIP1	MEGKEEDVRLGANKYRETQPIGTAAQSLDDKDYTEPPPAPLFEPTELTSWSFYRAGIAEFIATFLFLYISILTVMGVVKAPTKCSTVGIQGIAWAFGGMIFALVYCTAGISGGHINPAVTFGLFLARKLSLTRALYYMVMQCLGAICGAGVVKGFEGRHQYTLLGGGANSVNPGYTKGDGLGAEIVGTFVLVYTVFSATDAKRNARDSHVPILAPLPIGFAVFLVHLATIPITGTGINPARSLGAAIIFNKDKGWDDHWIFWVGPFIGAALAALYHQVVIRAIPFKK
HbPIP1;3	-	KJ508755	Scf3085:6243..9607(+)	3	45..274			PIP1	MEGKEEDVRLGANKFTERQPIGTSAQTDKDYKEPPPAPLFEPGELCSWSFYRAGIAEFIATFLFLYITVLTVMGFSKSTNKCATVGTQGIAWAFGGMIFALVYCTAGISGGHINPAVTFGLFLARKLSLTRALFYIIMQCLGAICGAGVVKGFEGDRVYETLGGGANVVAHGYTKGDGLGAEIVGTFVLVYTVFSATDAKRNARDSHVPILAPLPIGFAVFLVHLATIPITGTGINPARSLGAAIIFNKDHAWDDHWVFWVGPFIGAALAAVYHQIVIRAIPFKARA
HbPIP1;4	-	KJ508756	Scf0103:1689600..1692174(-)	3	44..274	HbPIP1;3	ρ WGD	PIP1	MEGKEEDVRLGANKFTERQPIGTSAQTDKDYKEPPPAPLFEPGELSSWSFYRAGIAEFIATFLFLYITVLTVMGFSKPNNKCTTVGTQGIAWAFGGMIFALVYCTAGISGGHINPAVTFGLFLARKLSLTRALFYMIMQCLGAICGAGVVKGFEGNRAYETLGGGANVVAHGYTKGDGLGAEIVGTFVLVYTVFSATDAKRNARDSHVPILAPLPIGFAVFLVHLATIPITGTGINPARSLGAAIIFNKDHAWDDHWIFWVGPFIGAALAAVYHQIVIRAIPFKARA
HbPIP1;5	-	KJ508757	Scf0194:175594..177508(-)	3	27..254	HbPIP1;4	WGD	PIP1	MQPLGTSAQTDKDYRDPLPAPLFEPVELKSWSFWRAGIAEFFATFFFLYVTVLTVMCFSRSPNKCASVGVQGIAWAFGGMIFVLVYCTAGISGGHINPAVTFGLTLARKVSLTRAIFYMVMQCLGAIFGAGIVKGFQPTPFETLGGGANVVNPGYSKGDGLGAEIVETFVLVYTVLSATDAKRSARDSHVPILASLPIGFAVFLVHLATIPITGTGINPARSLGAAIVYNEDCAWYDHWIFWVRPFIGAALAALSNQIVIRAIPFMSKA
HbPIP2;1	-	KJ508758	Scf0332:986702..988891(+)	3	33..267			PIP2	MAKDVEVGGQGGEFQAKDYNDPPPAPLIDAEEFTQWSFYRAIIAEFIATLLFLYITVLTVIGYKSQTDPAKNADPCGGVGILGIAWAFGGMIFILVYCTAGISGGHINPAVTLGLFLARKVSLVRAILYMAAQCLGAICGCGLVKAFQKAYYNRYGGGANELADGYSKGTGLGAEIIGTFVLVYTVFSATDPKRNARDSHVPVLAPLPIGFAVFMVHLATIPVTGTGINPARSFGAAVIYNQDKAWDDQWIFWVGPFIGAAIAAFYHQYILRAAAVKALGSFRSTSNI
HbPIP2;2	-	KJ508759	Scf0369:1039748..1042285(+)	3	32..267	HbPIP2;1	ρ WGD	PIP2	MAKDIEVGGDGSEFHAKDYHDPPPSPLIDAEELTKWSFYRAIIAEFIATLLFLYITVLTVIGYKSQTDPAKNADACGGVGILGIAWAFGGMIFILVYCTAGISGGHINPAVTFGLFLARKVSLVRAVLYMAAQCLGAICGCGLVKAFQKAYYNRYGGGANELADGYSKGTGLGAEIIGTFVLVYTVFSATDPKRNARDSHVPVLAPLPIGFAVFMVHLATIPVTGTGINPARSFGAAVIYNQDKAWDDQWIFWVGPLIGAAIAAFYHQYILRASAAKALGSFRSNSNI
HbPIP2;3	-	KJ508760	Scf2548:13569..16084(-)	3	33..267			PIP2	MAKDVEVAENPGEFSAKDYHDPPPAPLIDVEELGKWSFYRALIAEFIATLLFLYITVLTVIGYKSQTDPAKNSDACGGVGILGIAWAFGGMIFILVYCTAGISGGHINPAVTFGLFLGRKVSLIRALLYMVAQCLGAICGCGLVKAFQKAYYTRYGGGANELSSGYSKGTGLGAEIIGTFVLVYTVFSATDPKRNARDSHVPVLAPLPIGFAVFMVHLATIPITGTGINPARSFGAAVIYNKDKAWDDQWIFWVGPFIGAAIAAFYHQYILRAAAIKALGSFRSNA
HbPIP2;4	-	KJ508761	Scf0574:759320..761444(-)	3	33..267	HbPIP2;3	ρ WGD	PIP2	MAKDVEVAENPGEFSAKDYHDPPPAPLIDVEELGKWSLYRALIAEFIATLLFLYITVLTVIGYKSQTDPLKNADACGGVGILGIAWAFGGMIFILVYCTAGISGGHINPAVTFGLFLGRKVSLIRALLYMVAQCLGAICGCGLVKAFQKAYYNRYGGGANELSDGYNKGTGLGAEIIGTFVLVYTVFSATDPKRNARDSHVPVLAPLPIGFAVFMVHLATIPITGTGINPARSFGAAVIYNKDKAWDDQWIFWVGPFIGAAIAALYHQYILRAAAIKALGSFRSNA
HbPIP2;5	-	KJ508762	Scf0967:131920..134296(+)	3	29..264			PIP2	MVKDVTEQGSFPAKDYHDPPPAPLIDAVELTKWSFYRALIAEFIATLLFLYITVLTVIGYKSQTDPAKNADSCGGVGILGIAWAFGGMIFILVYCTAGISGGHINPAVTFGLFLARKVSLVRAVMYMVAQCLGAIAGVGLVKAFQSSFYKRYGGGANSLAAGYSKGVGLGAEIIGTFVLVYTVFSATDPKRNARDSHVPVLAPLPIGFAVFMVHLATIPITGTGINPARSLGAAVIYNQDKPWDDHWIFWVGPFIGAAIAAFYHQFILRAGAVKALGSFRSNPTV
HbPIP2;6	-	KJ508763	Scf1463:97776..101065(-)	3	29..264	HbPIP2;5	ρ WGD	PIP2	MVKDITEQGSFSAKDYHDPPPAPLIDAVELTKWSFYRALIAEFIATLLFLYITVLTVIGYKSQTDPAKTHDACGGVGILGIAWAFGGMIFILVYCTAGISGGHINPAVTFGLFLARKISLVRAVMYMVAQCLGAIAGVGLVKAFQSSHYKRYGGGANSLANGYSTGVGLGAEIIGTFVLVYTVFSATDPKRSARDSHVPVLAPLPIGFAVFMVHLATIPITGTGINPARSLGAAVIYNQDKAWDDQWIFWVGPFAGAAIAAFYHQFILRAGAVKALGSFRSNPSTV
HbPIP2;7	-	KJ508764	Scf0185:371530..373593(+)	3	29..256			PIP2	MAKEVSEERQPGKDYVDPPPAPLIDMAEIKLWSFYRALIAEFIATLLFLYITVATVIGYKKQADPCAGVGLLGIAWAFGGMIFILVYCTAGISGGHINPAVSFGLFLARKVSLIRAVAYMVAQCLGAICGVGLVKAFMKHPYNGLGGGANTVAPGYNKGTALGAEIIGTFVLVYTVFSATDPKRSARDSHVPVLAPLPIGFAVFMVHLATIPITGTGINPARSFGAAVIYNNDKAWDDHWIFWVGPFVGALAAAAYHQYILRAAAIKALGSFRSNPTN
HbPIP2;8	-	KJ508765	Scf0389:9537..11405(+)	3	31..258	HbPIP2;7	ρ WGD	PIP2	MAKEVSEETQPTHGKDYVDPPPAPLIDVAELKLWSFYRALIAEFIATLLFLYITVATVIGYKKQADPCGGVGLLGIAWAFGGMIFILVYCTAGISGGHINPAVTFGLFLARKVSLIRAVAYMVAQCLGAICGVGLVKAFMKHPYNALGGGANSVAHGYNKGTALGAEIIGTFVLVYTVFSATDPKRSARDSHVPVLAPLPIGFAVFVVHLATIPVTGTGINPARSFGAAVIYNNDKIWDDHWIFWVGPFIGALAAAAYHQYILRAAAIKALGSFRSNPTN
HbPIP2;9	-	KJ508766	Scf2194:37544..39200(-)	3	36..261	HbPIP2;2	Transposed	PIP2	MAKEVTEEAGEASQQERDYVEPPPAPLFDPEELGLWSFYRAVIAEFIATLLFLYVTVATVIGYKKQTDPCAGVGFLGIAWSFGGMIFILVYCTAGISGGHINPAVTFGLFLARKVSLVRAIAYMVAQCLGAICGVGIVKGIMKDFYNAQGGGANTVAATYSKGTALGAEIIGTFVLVYIVLSATDPKRNARDSHVPVLAPLPIGFAVFMVHLATIPITGTGINPARSFGAAVIYNNDKVWDDQWIFWVGPFVGALAAAIYHQHILRGTAIKALGSFTTNN
HbPIP2;10	-	KJ508767	Scf1445:63902..65491(+)	3	37..264			PIP2	MVKEMGEEGSFEHEIHGQHGKDYVDPPPAPLLDMEELRRWSFYRALAEFVATLLFLHVSVATVIGYKSQADPCATVGFLGVAWAFGGMIFILVYCTAGISGGHINPAVTFGLLLARKLSLVRAVAYMVSQCLGAIAGAGLVKAVMKDDYKSLGGGVNSVSSGYSKGTALGAEIIGTFVLVYTVFSATDPKRKARDSFVPILVPLPIGFAVFVVHLATIPITGTGINPARSLGPAVIYNKKTIWDDHWIFWAGPFLGALAAALYHQYVLRAGAAKALGSFRSNRSI
HbTIP1;1	-	KJ508768	Scf0418:766384..767556(-)	1	14..234			TIP1	MPIRNIAVGHPQEATHPDALKAALAEFISTLIFVFAGEGSGMAFSKLTNNGATTPAGLVAASIAHAFALFVAVSVGANISGGHVNPAVTFGAFVGGNITLLRGILYWIAQLLGSTVACLLLKFSTGGLTTAGFALSSGVGVWNAFVFEIVMTFGLVYTVYATAIDPKKGNLGIIAPIAIGFIVGANILAGGAFDGASMNPAVSFGPALVSWSWDNHWVYWAGPLIGGGLAGVVYELLFIGHNTHEQLPSTDY
HbTIP1;2	-	KJ508769	Scf1398:131073..132631(-)	1	14..234	HbTIP1;1	ρ WGD	TIP1	MPIRNIAVGHPQEATHPDALRAALAEFISTLIFVFAGEGSGMAFSKLTDNAANTPAGLVAASIAHAFALFVAVSVGANISGGHVNPAVTFGAFVGGNITLLRGILYWIAQLLGSTVACLLLKFSTGGLTTSAFALSSGVGVWNAFVLEIVMTFGLVYTVYATAIDPKKGNLGIIAPIAIGFIVGANILAGGAFDGASMNPAVSFGPALVSWSWDNHWVYWAGPLIGGGLAGLIYEFFFIGHNTHEQLPTTDY
HbTIP1;3	-	KJ508770	Scf0160:1921661..1922912(-)	1	18..235			TIP1	MPINRVAIGLPREDVVHPGALKAALAEFISTAIFVFAGQGSGMAFSKLTDNASNTPAGIIMASLAHAFGLFVGVSTATNISDGHVNPAVTFGAFLGGNISLLRGILYWIAQFLGSTVACLLLKFSTHGMTTSAFALSSGVNVWNAFVFEIVMTFGLVYTVYATAIDPKKGDVGIIAPLAIGFVVGANILAGGAFEGASMNPAVSFGPALVSWDWTNHWVYWVGPLIGGGLAGIIYNLFFITRTHEPVPSTSEF
HbTIP1;4	-	KJ508771	Scf0549:60709..61535(-)	1	16..220	HbTIP1;3	ρ WGD	TIP1	MPINRIEVGLPRQDVTHPSALKAALAEFISTLIFVFAEEGSGMAFSRLTDNASNTPAGIIMASLAHAFGLFVGVSTAFNISGGHVNPAVTFGAFLGGSISLIRGILYWIAQLLGSTVACLLLKFSTHGMTASAFSLSSGVNVWNALVFEIVLTFDLVYTVYATALDPKKGEVGIIALLAIGFVVGANILAGGAFEGASMNPAVSFGPALVSWDWANHWVYGIFIKKV
HbTIP1;5	-	KJ508772	Scf2248:10203..12262(-)	2	14..234			TIP1	MPITRIAVGNPGEASQPDALRAALAEFFSMIIFVFAGEGSGMAFNKLTDNGSTTPAGLIAASLAHAFALFVAVSVGANISGGHVNPAVTFGAFIGGNITLLRGILYWIAQLLGSVVACLLLKFATGGLETSAFALSSGVSSWNALVFEIVMTFGLVYTVYATAVDPKKGNVGIVAPIAIGFIVGANILAGGAFDGASMNPAVSFGPAVVSWTWTSHWVYWVGPLIGAAIAALVYDNIYIGENAHEPLSTSDF
HbTIP1;6	-	KJ508773	Scf1824:51400..52741(-)	2	14..234	HbTIP1;5	ρ WGD	TIP1	MPVARIAVGNPGEASQPDAIRAALAEFFSMIIFVFAGEGSGMAFSKLTNNGSTTPAGLIAASLAHAFALFVAVSVGANISGGHVNPAVTFGAFIGGNITLLRGILYWIAQLLGSVVACLLLKFATGGLETSAFALSSGVSSWNAVVFEIVMTFGLVYTVYATAVDPKKGNVGTVAPIAIGFIVGANILAGGAFDGASMNPAVSFGPAVVSWTWTSHWVYWVGPLIGAAIAAIVYDNIFIGKNAHEPLSTNDF
HbTIP1;7	-	KJ508774	Scf0318:1226990..1228517(-)	2	14..234			TIP1	MPITSIAIGSPAEASQPDALKAALAEFISMLIFVFAGEGSGMAFNKLTDNGSTTPAGLVAASLAHGFALFVAVSVGANISGGHVNPAVTFGAFVGGHITFIRSVLYWIAQLLGSVVACLLLKFATGGLETSAFALSSGVGAWNALVFEIVMTFGLVYTVYATAVDPKKGNIGIIAPIAIGFIVGANILAGGAFDGASMNPAVSFGPAVVSWTWDNHWVYWLGPFLGAGIAAVVYEVFFISPSTHEQLPSTEF
HbTIP1;8	-	KJ508775	Scf0760:367723..369069(-)	2	14..234	HbTIP1;7	ρ WGD	TIP1	MAITSIAIGSPAEASQPDALKAALAEFISMLIFVFAGEGSGMAFNKLTDNGSTTPAGLVAASLAHGFALFVAVSVGANISGGHVNPAVTFGAFVGGHITLIRSVLYWVAQLLGSVVACLLLKFATGGWETSAFALSSGVGAGNALVFEIVMTFGLVYTVYATAVDPKKGDIGIIAPIAIGFIVGANILAGGAFDGASMNPAVSFGPAVVSWTWDNHWVYWLGPFLGAGIAAVVYEVFFISPSTHEQFPSADF
HbTIP2;1	-	KJ508776	Scf0453:128454..130689(-)	2	16..232			TIP2	MARIAFGRFDDSFSLGSFKAYLAEFISTLLFVFAGVGSAIAYNKLTNDAALDPAGLVAIAICHGFALFVAVSVGANISGGHVNPAVTFGLALGGQITILTGIFYWIAQLLGSIVACFLLKFVTGDLPIPTHSVAAGVGAIEGVVMEIVITFALVYTVYATAADPKKGSLGIIAPIAIGFIVGANILAAGPFSGGSMNPARSFGPAVASGDFHDNWIYWVGPLIGGGLAGLVYGNLYIPGDHAPLSNEF
HbTIP2;2	-	KJ508777	Scf0910:30080..31855(-)	2	16..232	HbTIP2;1	ρ WGD	TIP2	MARIAFGRFDDSFSLGSFKAYLAEFISTLLFVFAGVGSAIAYNKLTYDAALDPAGLVAIAICHGFALFVAVAVGANISGGHVNPAVTFGLALGGQITILTGVFYWIAQLLGSIVACFLLKFVTGGLAIPTHSVAAGVGAIEGVVMEIVITFALVYTVYATAADPKKGSLGIIAPIAIGFIVGANILAAGPFSGGSMNPARSFGPAVASGDFHDNWVYWVGPLIGGGVAGLIYGNLYIPSDHAPLSSEY
HbTIP6;1	HbTIP2;3	KJ508778	Scf0336:977094..978455(+)	2	15..232			TIP6	MPMIAVGSIGDSFSIGSIKAYLSEFIATLLFVFAGVGSAIAYSKLTADAALDPPGLVAVAVAHAFALFVGVAIAANISGGHLNPAVTFGLAVGGNITILTGIFYWIAQCLGSIVACLLLQFVTNGKSVPTHGVASGMNAFEGVIMEIIITFALVYTVYATAADPKKGNLGIIAPIAIGFIVGANILAAGPFSGGSMNPARSFGPAVVSGDFSENWIYWVGPLIGGGLAGLVYGQIFIGSYVPAPSSEDYA
HbTIP6;2	HbTIP2;4	KJ508779	Scf1095:263109..264107(-)	2	15..232	HbTIP6;1	ρ WGD	TIP6	MARMAFGSFGDFFSIGSIKAYLSEFIAVLLFVFASVVSAIAYSKLTTDVALDPPGPVAVAVAHAFGLFVGVAIAANISGGHLNPAVTFGLAIGGNITILTGIFYCIAQCLGSIVACLLLYFVTNGKSVPSHGVASGMNAFEGVVMEIVITFGPVYTIYATAAEPDKDNLGIMAPLAIGFVVGANILASGPFSGGPMNPARSFGPAVVSGDFSENCIYWVGPLIGGGLGGHVYGQVFTGSYSPVPSSEDYA
HbTIP3;1	-	KJ508780	Scf0076:242050..243391(+)	2	14..233			TIP3	MPRRYALGRAEEATNPDSMRAALAEFVSTLIFVFAGEGSVLALDKLYRETEPPASGLVMIALAHALALFSAVSASINISGGHVNPAVTFGALVGGRISVLQAFYYWVAQLLGAIVASLLLRLVTNGMRPVGFYIASGVGEVHGLIMEMVMTFGLVYTVYATAVDPKRGSLGIIAPLAIGFIVGANILVGGPFDGASMNPARAFGPALVGWRWRNHWIYWLGPFVGGGLAALIYEYTVIPTDPLPHHTHHQPLAPDDY
HbTIP3;2	-	KJ508781	Scf0344:961984..963069(+)	2	14..234	HbTIP3;1	ρ WGD	TIP3	MSTRRYAFGNAEEATHPDSMKAALAEFVSTLIFVFAGEGSVLALDKLYRETGPPASVLVMIALAHALALFSALSASINISGGHVNPAVTFGALVGGRISVLRALYYWVAQLLGSIVASLLLRLVTNRMRPVGFYVASGAAEVHGLILEMVMTFGLAYTVYATAVDTNRGSLGIIAPLAIGLIVGANILVGGPFDGASMNPARAFGPALVGWRWRNHWIYWLGPFIRGGLAALIYRIISSAFGT
HbTIP4;1	-	KJ508782	Scf0902:98352..99968(+)	2	12..228	HbTIP1;3	Transposed	TIP4	MAKIALGSQREATQPDCIKALIVEFITTFFFVFVGVGAAMAADKLVGGSLAGLLFVALAHALVVAVMISAGHISGGHLNPAVTLGLLAGGHITVFRSILYWIDQLVASSAACLLLSYLTGGMATPVITLASGVGYVQGVVWEIVLTFSLLFTVYGTIVDPKKGSIDGLGPLLTGLVVGANILAGGSFSGAAMNPARSFGPALVSWDWTHHWVYWVGPLIGGGLAGFIYENFFITRSHLPLPNDEETYLSTN
HbTIP5;1	-	KJ508783	Scf0426:544787..545967(+)	2	15..230			TIP5	MAPSSLNARFKQSVTPDALRSYLAEFISTFFYVFEVVGSAMAARKLMTGADPSSLVIVAIANSFALSSAVYIAANISGGHVNPAVTFSLAVGGHISVPTALFYWISQMLASVMACLLLRVVIVGQSLPTYTIAEEMTGFGASVIEGVLTFGLVYTVYAAGDPRRSLQGVTGPLAIGLMAGANVLAAGPFSGGSMNPACAFGSAVIAGRFKNQAVYWVGPLIGGTFAGLLYDNAVFPNQVPDSIRGISDGVGA
HbTIP5;2	-	KJ508784	Scf0146:1848168..1849459(-)	2	15..232	HbTIP5;1	ρ WGD	TIP5	MAPTSLNDRFKQSVTPDALRSYLAEFISTIFYVFVVVGSAMASDTEKLMPGADPSSLVIVAIANAFALSSAVYIAANVSSGHVNPAVTFSLAVGGHINVPTAIFYWISQMLASVMACLLLRVAIVGQSLPTYTIAAEMTGFGASVFEGVLTFGLVYTVYAAGDPRCSLLGATGPLAIGLMAGANVLAAGPFSGGSMNPACAFGSAIIAGSFKNQAVYWVGPLIGGTVAGLLYDNVVFPSQVPDSIGV
HbNIP1;1	-	KJ508785	Scf0123:1471932..1473705(-)	4	49..260			NIP1	MADEISGTNGKHGVVLDVEGDNPCYSPPPCNDRPPCASKTKEDSILSISVPFIQKLIAEVVGTYFLIFAGCTAVAVNLNFDKEVTLPGISIVWGLAVMVLVYSVGHISGAHFNPAVTLAFATCKRFPWKEVPAYIACQVIGSTLAAGTIRLIFTGKQDQFTGTMPAGSDMQSFVVEFIITFYLMFIISGVATDNRAIGELAGLAVGSTVLLNVLFAGPISGASMNPARSLGPAIVSSQYKGIWVYLISPILGAQAGAWAYNMIRYTDKPLREITKSASFLKSTGRA
HbNIP1;2	-	KJ508786	Scf0050:1991784..1994202(-)	4	50..261	HbNIP1;1	ρ WGD	NIP1	MAQAEISVANGRHGVVLDVKDDNPCNPAPAGNKPPPCASKTKEDSISSISVPFIQKLIAEMVGTYFLIFAGCTSVAANLNYDKVVTLPGISIVWGLAVMVLVYSVGHISGAHFNPAVTLAFATCKRFPWKQVPAYIACQVTGSTLAAGTIRLIFTGKQDQFTGTLPAGSDMQSFVVEFIITFYLMFIISGVATDNRAIGELAGLAVGATVLLNVMFAGAISGASMNPARSLGPAIVSSQYKGLWIYIVSPILGAQAGAWVYNMIRYTDKPLREITMSASFLKNTGRA
HbNIP2;1	-	KJ508787	Scf2636:17640..21116(-)	4	39..247	HbNIP1;1	Transposed	NIP2	MATIDPNPNNSASIGDGLVSVENPKSQLVESFGKNYPPDFLKKVVAEVIATYLLVFVTCGAAAISTSDERRISKLGASVAGGLIVTVMIYAVGHVSGAHMNPAVTTAFAAFRHFPWKQVPFYAAAQLTGAISASFTLRVLLHPIKQVGTTSPSGSDLQALIMEIVVTFSMMFVTSAVATDTKAIGELAGVAVGSAVCITSILAGPVSGGSMNPARSLGPAIASAYYKGIWVYIIGPVVGTLLGACSYNLIRVTDQPIQAISYSLKLRRIRSNDEQAHNKDPFDAL
HbNIP3;1	-	KJ508788	Scf0513:731270..733061(-)	4	43..254	HbNIP1;1	Transposed	NIP3	MASPNSITSVVSPKPQLPTKYSVAAEAKASRSREWFLTDDGSPSVLQKIIAELIGTYILIFVGCGAALTDKVQKLTIVGIAIAWGVVLMAAIYALGHVSGAHFNPAVSIALAAARKFSWKNVPMYILAQVLGATLACLTLKVLFHDQDDIQATMTQYKDSTSDLEAFIWEFIITFNLMFNICGVATDHRGSKDLSGVAIGGTLLFNVLLAGPITGASMNPARSLGPAIVSGVYKNLWVFIVSPILGALAAALIYSMLRVPNPEKPEEKNKIVLNYLYSPAEP
HbNIP4;1	-	KJ508789	Scf0783:534862..536340(-)	4	38..248	HbNIP1;1	Transposed	NIP4	MSGADDHEIRDVEEGQQEDSSDSQNNSKRSGFCSSNATVQLLQKLIAEMVGTYMLIFCGCGSVAVNYIYGSITFPGVCVVWGLIVMVMIYSVGHISGAHFNPAVSITFAIFRQFPIKQLPLYILAQFVGSLLASGTLYILLDVEDEDFFGTKPVGPHGRSFVIELITSFLLMFVISGVATDNRAIGELAGIAIGMTIMLNVFISGPVSGGSMNPVRSLGPAIVMHIYTGIWIYIIGPVIGAILGGFCYNLIRFTDKPLREISKSSTLINSFRS
HbNIP8;1	HbNIP4;2	KJ508790	Scf0103:1585230..1586514(-)	4	46..255	HbNIP1;1	Transposed	NIP8	MATAHADIIEEEEEEVSKIEQGLPPSTTADASANNTVGPCLSTSFVSITQKLIAEVIGTYFVVFAGCGVVTVNKIYGSVTFPGISVTWGLIVMVMIYTVGHISGAHFNPAVTITSAIFRRFPFREVPLYIVAQVLGSILASGTLALVFDVTPNAYFGTVPVGSNVQPLVIEIIITFLLMFVISGTTTDHRAVGELGGIGVGMTILLNVFVAGPVSGASMNPARSIGPAIVKHVYTGLWVYIVGPIVGAIAGAFAYNLLRTPEKPLDELANKGILKNSNSRN
HbNIP5;1	-	KJ508791	Scf0655:508878..510822(+)	3	68..277	HbNIP6;1	Transposed	NIP5	MPESEAGTPTVSAPATPGTPGGPLFSSLRVDSLSYDRKSMPRCKCLPVNAPTWGQSHTCFTDFPSPDVSLTRKLGAEFVGTFILIFAATAGPIVNQKHNGVESLIGNAACAGLAVMIIILSTGHISGAHLNPSLTIAFAALRHFPWMQVPAYIAAQVSASICASFALKGVFHPFMSGGVTVPSVSTGQAFALEFLITFNLLFVVTAVATDTRAVGELAGIAVGATVMLNILVAGPSSGGSMNPVRTLGPAVAAGNYRDLWIYLVAPTLGALAGAGTYTLVKLREDEADPPRPVRSFRR
HbNIP6;1	-	KJ508792	Scf0946:66569..70574(-)	4	73..281			NIP6	MDNNNEEVPSAPSTPATPGTPGAPLFGGFRAERSGTNRKSLLKGCKCFSVEEWALEEGRLPPVSCSIPPPPVSLARKVGAEFIGTLILIFAGTATAIVNQKTQGTETLIGLAASTGLAVMIVILSTGHISGAHLNPSVTIAFAALKHFPWKHVPVYIGAQVMASVSAAFALKGIFHPIMGGGVTVPSGGYGQAFALEFIISFNLMFVVTAVATDTRAVGELAGIAVGATVMLNILIAGQSTGASMNPVRTLGPAIAANNYKGIWIYLTAPILGALCGAGTYSAVKLPEEDADTREKPSEARSFRR
HbNIP7;1	-	KJ508793	Scf0091:19648..21006(+)	4	62..267			NIP7	MKMKQLLEDQLPYPDISNNSSNSGLSRDCPEMGSNAMSIDGDVFAKYSVSRCLPEGMDLNPARMVLAEMMGTFVLMFCVCGIIGTTQITRGQVALLEYASTAGLSVIVLVFALGPISGAHVNPAVTIAFAAFGHFPWSRVPFYVLAQIVGSILATYVGKCVYDIKPELMVTQPLQDCNSAFWVEFIATFIIMFLIASLTYQTSVGHLSGFIVGLSIGLAVLITGPLSGGSLNPARSLGPAIISWNFKDIWVYITAPVIGSLAGALMFHALRIQSRPCTSTDSSTNAGLLGHSIAIRRS
HbXIP1;1	-	KJ508799	Scf0408:422954..423960(+)	1	49..274			XIP1	MDLVATQGDNNHQPFSKSVENCDAINDFKGTKSPKTSFLVFIGAHEFFSREMWRAALVELVATACLLFTLTISIISCLESHVPEPKLLVPFAVFIIAFFFLLTTVPLSGGHMSPVFTFIAALKGVITLVRALLYVLAQCIGSIMAYMVIKNVMNNSAVEKYSLGGCMIDGNEGGIASGTALVLEFSCTFVVLFVGVTVAFDKRRFKELGLVMVCVILAATMGLAIFVSITVTGRGGYAGVGLNPARCLGPALLHGGPLWHGHWVFWVGPFLACIIYYCYTLTFGSVDED
HbXIP2;1	-	KJ508802	Scf0162:762971..764457(+)	2	54..291			XIP2	MADNASRVVEDEENGYGGRKVQPFASTPRPDMDKTEGKKHHPTTLSRILGFEDLSSLHVWRASLAEALGTASLVFAMDTIVISSYETETKTPNLIMSALIAITVTILLNATFPISGGHINPVITLSAAFTGLVSLSRAAIYILAQCLGGILGALALKAVVNSTIEKTFSLGGCTLSIVAPGPHGPIVIGLGTAQALWLEIICTFVFLFSSIWVAFDKRQAKPLGRVIVCSIIGLVVGLLVFISTTVTATRGYAGVGMNPARCFGPAIIRGGHLWNGHWVFWVGPIIASIAFAVYTKIVPSAEVHA
HbXIP3;1	-	KJ508803	Scf0162:773524..774294(+)	1	56..292	HbXIP2;1	Tandem	XIP3	MAANGGFVQDEESLYMNKIQPVASTPMSEQLQAKEGKKQCNSTTLRKLLGLEEFFSLTVWRASFSEFLGTAVLVFVIDTVVISTIESETKIPNLILSCLVAITVTIILLATYPISGGHINPLVTFSAALTGLISMTKAFIYILAQCAGGVVGALALKAVVNSKIESTFSLGGCTLHIVAPGPDGRPTVIGLETGQALWLEIICGFVFLFASVWMAFDHRQAKALGHVKIFMIVGIVLGLLVYVSTSVTTAKGYAGAGLNPARCLGPAIVRGGRLWDGHWVFWVGPAVSSVAFSLYTKLIPPQLSHTIF
HbSIP1;1	HbSIP1;2	KJ508795	Scf0054:2225303..2230944(-)	2	4..225	HbSIP1;2	ρ WGD	SIP3	MGAIKAAIGDAVLTFMWVFCSSMFGLFTSLIATALGVQHLFWASMFITTVLFFIFFFLFGLIAEFFGGASFNPTGTASFYAAGFGGDNLFSMALRFPAQAAGAVGGALAILEVMPPQYKHMLGGPTLKVDLHTGAIAEGLLTFLISFAVLIIFLRGPCNSIVQNWLLAVVTVTLVVTGSKYTGPSMNPANAFGWAYVNKWHDTWEQFYVYWICPFIGAILAAWVFRLVFPPPAPKQKEA
HbSIP1;2	HbSIP1;3	KJ508796	Scf1069:25692..31642(-)	2	4..225	HbSIP1;2	Transposed	SIP3	MGAIKSAIGDAVLTFMWVFCSSMFGFFTSLIATALGVHHQFWASLFITTVIVFVFVFLFGLIAEFLGGASFNPTGTASFYAAGFGGDNLFSMALRFPAQAAGAVGGALAILEVMPPQYKHMLGGPTLKVDLHTGAIAEGVLTFLISFAVLVIILRGPRNSLVQNWLLAVVTVTLVVSGSKYTGPSMNPANAFGWAYINKRHDTWEQFYVYWICPFVGAILAAWVFRLVFPPPAPKQKKA
HbSIP3;1	-	KJ508794	Scf0380:1081700..1083000(-)	0	4..226	HbSIP1;2	Transposed	SIP1	MGVIKAAIGDAILTSMWVFSMPLLGILASAVAAYIGVEAMSVAGLFITINVATCFVLTFSLIGAALGGASFNPTATISFYAAGIKPDASLMSMAVRFPAQAAGGVGGAKAILQAMPSKYKHLLKGPSLKVDLHTGAVAEGTLTFVFCLAMLLVMVKGPKNLLLKVWMVAVVTVGLVVSGRQYTGPSLNPANAYGWAYINNWHNTWELFYVYWICPFAGATLAAWVFRYLFKAPIKDKQA
HbSIP2;1	-	KJ508797	Scf0171:458556..473037(-)	2	3..220			SIP2	MSSAVTLRLIISDFVISFMWVWSGALIKMFVNRVLGVGHHEPRGEAIKATLSIINMIFFAFLGKITKGGAYNPLTVFSPAISGDFSRFLLTVGARIPAQVIGSITGVRYIIEYFPEIGFGPRLNVDIHHGALTEGLLTFAIVTISLGLSRKIPGSFFMKTWISSVSKLALHILGSDLTGGCMNPASVMGWAYARGDHITKEHILVYWLAPIEATLLAVWTFKLLVRPQKQEKEESKSKSD
MePIP1;1	-	Manes.01G059600	Chr1:17535987..17539206(+)	3	44..274			PIP1	MEGKEEDVRLGANKFTERQPIGTSAQTDKDYKEPPPAPVFEPGELSSWSFYRAGIAEFIATFLFLYITVLTVMGVSKSPNKCATVGTQGIAWAFGGMIFALVYCTAGISGGHINPAVTFGLFLARKLSLTRAVFYIIMQCLGAICGAGVVKGFEGNRVYESLGGGANVVVSGYTKGDGLGAEIVGTFVLVYTVFSATDAKRNARDSHVPILAPLPIGFAVFLVHLATIPITGTGINPARSLGAAIIFNKDHAWNDHWVFWVGPFIGAALAALYHQIVIRAIPFKARA
MePIP1;2	-	Manes.02G020100	Chr2:1624224..1626227(+)	3	44..274	MePIP1;1	ρ WGD	PIP1	MEGKEEDVRLGANKFTERQPIGTSAQTDKDYKEPPPAPLFEPGELSSWSFYRAGIAEFIATFLFLYITVLTVMGVSKSNNKCATVGIQGIAWAFGGMIFALVYCTAGISGGHINPAVTFGLFLARKLSLTRALFYIIMQCLGAICGAGVVKGFEGKRVYQTLGGGANVVAHGYTKGDGLGAEIVGTFILVYTVFSATDAKRNARDSHVPILAPLPIGFAVFLVHLATIPITGTGINPARSLGAAIIFNKDHAWDDHWIFWVGPFIGAALAAVYHQIVIRAIPFKARA
MePIP1;3	-	Manes.07G126600	Chr7:25215682..25217264(-)	3	46..276			PIP1	MEGKEEDVTLGANKYRETQPIGTAAQSQDDKDYTEPPPAPLFEPSELTSWSFYRAGIAEFIATFLFLYISVLTVMGVVKAPTKCSTVGIQGIAWAFGGMIFALVYCTAGISGGHINPAVTFGLFLARKLSLTRALYYMVMQCLGAICGAGVVKGFEGRQRYTILGGGANSVNSGYTKGDGLGAEIVGTFVLVYTVFSATDAKRNARDSHVPILAPLPIGFAVFLVHLATIPITGTGINPARSLGAAIIFNKDKGWDDHWIFWVGPFIGAALAALYHQVVIRAIPFKK
MePIP1;4	-	Manes.10G016600	Chr10:1312629..1314244(+)	3	46..276	MePIP1;3	ρ WGD	PIP1	MEGKEEDVRLGANKYRETQPIGTAAQTQDDKDYTEPPPAPLFEPSELTSWSFYRAGIAEFIATFLFLYISVLTVMGVVKAPTKCSTVGIQGIAWAFGGMIFALVYCTAGISGGHINPAVTFGLFLARKLSLTRALYYMVMQCLGAICGAGVVKGFEGRKQYTLLGGGANSVNPGYTKGDGLGAEIVGTFVLVYTVFSATDAKRNARDSHVPILAPLPIGFAVFLVHLATIPITGTGINPARSLGAAIIFNNDKGWDDHWIFWVGPFIGAALAALYHQVVIRAMPFKK
MePIP2;1	-	Manes.08G006800	Chr8:512954..514468(-)	3	33..267			PIP2	MAKDVEVGGQGSGFQAKDYSDPPPAPLIDAEEFTQWSFYRAIIAEFIATLLFLYITVLTVIGYKSQTDPAKNADACGGVGILGIAWAFGGMIFILVYCTAGISGGHINPAVTFGLFLARKVSLVRAILYMAAQCLGAICGCGLVKAFQKAYYTRYGGGANELADGYSKGTGLGAEIIGTFVLVYTVFSATDPKRNARDSHVPVLAPLPIGFAVFMVHLATIPVTGTGINPARSFGAAVIYNQDKAWDDQWIFWVGPFIGAAIAALYHQYILRAGAVKALGSFRSTSNI
MePIP2;2	-	Manes.09G068800	Chr9:9307274..9308662(+)	3	32..267	MePIP2;1	ρ WGD	PIP2	MAKDIEVGGHGSDFQAKDYHDPPPAPLIDAEELTQWSFYRAIIAEFIATLLFLYITVLTVIGYKSQTDPTKNADACGGVGILGIAWAFGGMIFILVYCTAGISGGHINPAVTFGLFLARKVSLVRAVLYMVAQCLGAICGCGLVKAFQKAYYNRYGGGANELADGYSTGTGLGAEIIGTFVLVYTVFSATDPKRNARDSHVPVLAPLPIGFAVFMVHLATIPVTGTGINPARSLGAAVIYNQDKAWDDQWIFWVGPFIGAAIAAFYHQYILRASAAKALGSFRSSSNI
MePIP2;3	-	Manes.07G100500	Chr7:22842955..22845156(+)	3	29..264	MePIP2;4	ρ WGD	PIP2	MVKDVTEQGSFSGKDYHDPPPTPLFDAAELTKWSFYRALIAEFIATLLFLYITILTVIGYKSQTDPAKNADSCGGVGILGIAWAFGGMIFILVYCTAGISGGHINPAVTFGLFLARKVSLVRAVMYMVAQCLGAIAGAGLVKGFQNSYYKRYGGGANSLADGYSTGTGLGAEIIGTFVLVYTVFSATDPKRNARDSHVPVLAPLPIGFAVFMVHLATIPITGTGINPARSLGAAVIYNQDKPWDDHWIFWVGPFIGAAIAAFYHQFILRAGAVKALGSFRSNPTV
MePIP2;4	-	Manes.10G046200	Chr10:4375805..4379849(-)	3	29..265	MePIP2;1	WGD	PIP2	MAKGITEPGSFSSKDYHDPPPAPLIDPAELTQWSFYRALIAEFIATLLFLYITVLTVIGYKSQTDPSLKNSDSCGGVGILGIAWAFGGMIFVLVYCTAGISGGHINPAVTFGLFLARKVSLVRAVMYMVAQCLGAISGVGLVKAFQRSHYKRYGGGANTLADGYSTGVGLGAEIIGTFVLVYTVFSATDPKRSARDSHVPVLAPLPIGFAVFMVHLATIPITGTGINPARSLGAAVIYNQDKAWDDQWIFWVGPFIGAAIAAFYHQFILRAGAVKALGSFRSNPTV
MePIP2;5	-	Manes.04G021200	Chr4:2304659..2306481(+)	3	33..267	MePIP2;1	WGD	PIP2	MAKDVEVAENPGEFSGKDYHDPPPAPLIDVEELGKWSFYRALIAEFIATLLFLYITVLTVIGYKSQTDPAKNSDACGGVGILGIAWAFGGMIFILVYCTAGISGGHINPAVTFGLFLARKVSLIRALLYMVAQCLGAICGCGLVKAFQKAYYNRYGGGANELSSGYSKGTGLGAEIIGTFVLVYTVFAATDPKRNARDSHVPVLAPLPIGFAVFMVHLATIPITGTGINPARSFGAAVIYNKDKAWDDQWIFWVGPFIGAAIAAFYHQYILRAAAIKALGSFRSNA
MePIP2;6	-	Manes.11G145300	Chr11:25677637..25679377(-)	3	33..267	MePIP2;5	ρ WGD	PIP2	MAKDVEVAENPGEFSAKDYHDPPPAPLIDIEELGQWSLYRALIAEFIATLLFLYITVLTVIGYKSQTDPAKNSDACGGVGILGIAWAFGGMIFILVYCTAGISGGHINPAVTLGLFLGRKVSLIRALLYMVAQCLGAICGCGLVKAFQKAYYNRYGGGANELSSGYSKGTGLGAEIIGTFVLVYTVFSATDPKRNARDSHVPVLAPLPIGFAVFMVHLATIPITGTGINPARSFGAAVIYNEDKAWDDHWIFWVGPFIGAAIAAFYHQYILRAAAIKALGSFRSNA
MePIP2;7	-	Manes.04G076500	Chr4:21375880..21377507(+)	3	31..258	MePIP2;8	ρ WGD	PIP2	MAKDVTEETQPTHGKDYVDPPPAPLIDMAEIKLWSFYRALIAEFIATLLFLYITVATVIGYKKQTDPCGGVGLLGIAWAFGGMIFILVYCTAGISGGHINPAVTFGLFLARKVSLIRAVAYMVAQCLGAICGVGLVKAFMKHSYNGLGGGANSVAPGYSKGTALGAEIIGTFVLVYTVFSATDPKRSARDSHVPVLAPLPIGFAVFMVHLATIPITGTGINPARSFGAAVIYNNDKVWDDHWIFWVGPFIGALAAAAYHQYILRAAAIKALGSFRSNPTN
MePIP2;8	-	Manes.11G096600	Chr11:15805567..15807131(+)	3	31..258			PIP2	MAKEVSEETQPAHGKDYVDPPPAPLIDTAELKLWSFYRALIAEFIATLLFLYVTVATVIGHKKQTDPCGGVGLLGIAWAFGGMIFILVYCTAGISGGHINPAVTFGLFLARKVSLIRAVAYMVAQCLGAICGVGLVKAFMKHSYNGLGGGANSVAPGYSKGTALGAEIIGTFVLVYTVFSATDPKRSARDSHVPVLAPLPIGFAVFMVHLATIPITGTGINPARSFGAAVIYNNGKIWDDHWIFWVGPLIGALAAAAYHQYVLRAAAIKGLGSFRSNATN
MePIP2;9	-	Manes.02G109200	Chr2:8173111..8174880(+)	3	33..260	MePIP2;8	WGD	PIP2	MAKEMGEEGPVEHQQHAKDYVDPPPAPLLDLKELKRWSFYRALIAEFMATLLFLYVSVATVIGYKSQADACDGVGFLGVAWAFGGMIFILVYCIAGISGGHINPAVTFGLLLARKLSLVRAVAYMVFQCLGAIAGVGLVKAVMEDSYSSLGGGANSVSSGYSKGTALGAEIIGTFVLVYTVFSATDSKRKARDSFVPVLAPLPIGFAVFVVHLATIPITGTGINPARSFGAAVIYNNKTVWDDHWIFWAGPFLGAMAAAGYHQYILRAGAAKALGSFRSNPSI
MePIP2;10	-	Manes.05G144100	Chr5:20526797..20528273(-)	3	36..261	MePIP2;8	WGD	PIP2	MAKEVTEEAGEASQQERDYVEPPPAPLFDPQELGLWSFYRAVIAEFIATLLFLYVTIATVIGYKKQTDPCAGVGLLGIAWSFGGMIFILVYCTAGISGGHINPAVTLGLFLARKVSLVRAIAYMVAQCLGAICGVGIVKGIMKDFYNAQGGGANTVADTYSKGTALGAEIIGTFVLVYTVFSATDPKRNARDSHVPVLAPLPIGFAVFMVHLATIPITGTGINPARSFGAAVIYNNDKAWDDQWIFWVGPFVGALAAAIYHQHILRATAIKALGSFTTTTN
MeTIP1;1	-	Manes.08G012800	Chr8:924654..925957(-)	1	14..234			TIP1	MPIRNIAVGHPQEATHPDALKAALAEFISTLIFVFAGEGSGMAFSKLTDNAANTPAGLVAASLAHAFALFVAVSVGANISGGHVNPAVTFGAFVGGNITLLRGILYWIAQLLGSTVACLLLKFSTGGLTTSAFALSSGVGVWNAFVLEIVMTFGLVYTVYATAVDPKKGNLGIIAPIAIGFIVGANILAGGAFDGASMNPAVSFGPALVSWSWENHWVYWAGPLVGGGLAGLIYEFIFIGNNTHEQLPTTDY
MeTIP1;2	-	Manes.09G062300	Chr9:8402765..8403903(+)	1	14..234	MeTIP1;1	ρ WGD	TIP1	MPIRNIAVGHPQEATHPDALKAALAEFISTLIFVFAGEGSGMAFSKLTKNAANTPSGLIAASIAHAFALFVAVSVGANISGGHVNPAVTFGAFVGGNITLLRGILYWIAQLLGSTVACLLLKLSTGGMATAGFALSSGVGVWNAFVLEIVMTFGLVYTVYATAIDPKKGSLGIIAPLAIGFIVGANILAGGAFDGASMNPAVSFGPALVSWSWENHWVYWAGPLIGGGLAGLIYEFIFIGHNTHEQLPTTDY
MeTIP1;3	-	Manes.07G111500	Chr7:23996724..23997990(+)	2	14..234			TIP1	MPVTRIAVGNPGEASEPDAIRAALAEFFSMIIFVFAGEGSGMAFSKLTKNGSATPAGLIAASLAHAFALFVAVSVGANISGGHVNPAVTFGAFIGGNITLLRGILYWIAQLLGSVVACVLLKFATGGMETSAFALSSGLSPWNAVVFEIVMTFGLVYTVYATALDPKKGNVGIVAPLAIGFIVGANILVGGAFDGASMNPAVSFGPAVVSWTWTSHWVYWVGPLIGAAIAALVYDTVFVGENAHEPLSTNDF
MeTIP1;4	-	Manes.10G035000	Chr10:2983924..2985053(-)	1	14..234	MeTIP1;3	ρ WGD	TIP1	MPITRIAVGNPGEASQPDALRAAMAEFFSMIIFVFAGEGSGMAFSKLTDNGSTTPAGLIAASLAHAFALFVAVSVGANISGGHVNPAVTFGAFIGGNITLLRGILYWIAQLLGSVVACLLLKFATGGLETSAFALSSGVSSWNAVVFEIVMTFGLVYTVYATAVDPKKGNVGIVAPIAIGFIVGANILAGGAFDGASMNPAVSFGPAVVSWTWTNHWVYWVGPLVGAAVAAIVYDNIFIGPNAHEPLSTNDF
MeTIP1;5	-	Manes.04G030400	Chr4:3360155..3361296(-)	2	16..234	MeTIP1;3	WGD	TIP1	MAISSIAIGSPAEAGQPDALKAALAEFISMLIFVFAGEGSGMAFNKLTDNGSTTPAGLVAASVAHAFALFVAVSVGANISGGHVNPAVTFGAFVGGHITLIRSILYWIAQLLGSVVACLLLKFATGGLETSAFALSSGVGGGNALVFEIVMTFGLVYTVYATAVDPKKGDIGIIAPIAIGFIVGANILAGGAFDGASMNPAVSFGPAVVSWTWDNHWVYWLGPFLGAGIAAVVYEMFFISPTTHEQFPSGDF
MeTIP1;6	-	Manes.11G134600	Chr11:24689956..24691006(-)	2	16..234	MeTIP1;5	ρ WGD	TIP1	MAITSIAIGSPAEAGQPDALKAALAEFISMLIFVFAGEGSGMAFGKLTNNGSTTPAGLVAASLAHALALFVAVSVGANISGGHVNPAVTFGAFVGGHITLIRSVLYWIAQLLGSVVACLLLKFATGGLETSAFALSSGVGAWNAVVFEIVMTFGLVYTVYATAVDPKNGNIGIIAPIAIGFIVGANILAGGAFDGASMNPAVSFGPAVVSWTWDNHWVYWLGPFVGAGIAAVVYEVFFISPSTHEQLPSAEF
MeTIP2;1	-	Manes.11G036500	Chr11:3094579..3095833(-)	2	16..232			TIP2	MARIAFGRFDDSFSLGSFKAYIAEFISTLLFVFAGVGSAIAYNKLTGNAALDPAGLVAIAVCHGFALFVAVAVGANISGGHVNPAVTFGLALGGQITILTGIFYWIAQLLGSIVACFLLKAVTGGLAVPTHGVAAGVGAVEGVVMEIVITFALVYTVYATAADPKKGSLGIIAPIAIGFIVGANILAAGPFSGGSMNPARSFGPAVASGNFHDNWIYWVGPLIGGGLAGLIYGNLYIPSDHAPLSNEF
MeTIP6;1	-	Manes.01G081600	Chr1:20741570..20742776(+)	2	14..232			TIP6	MARIDFGSFGDSFSVGSIKAYLSEFIATLLFVFAGVGSAIAYSKLTADAALDPPGLVAVAVAHAFALFVGVAIAANISGGHLNPAVTLGLAVGGNITILTGIFYWIAQCLGSTVACLLLQFVTNGKSVPTHGVAYGMNAFEGVVMEIVITFALVYTVYATAADPKKGNLGIIAPIAIGFIVGANILAAGPFSGGSMNPARSFGPAVVSGDFSQNWIYWVGPLIGGGLAGVVYGQIFIGSYVPAPSSEDYA
MeTIP6;2	-	Manes.02G040800	Chr2:3161794..3163035(+)	2	14..232	MeTIP6;1	ρ WGD	TIP6	MARIAFGSFGDSFSVGSIKAYLSEFIATLLFVFAGVGSAIAYSKLTTDAALDPAGLVAVAVAHAFALFVGVAIAANISGGHLNPAVTFGLAVGGNITILTGIFYWIAQCLGSIVACLLLHLVTNGKSVPTHGVASGMNAFEGVVMEIVITFGLVYTVYATAADPKKGNLGIIAPIAIGFVVGANILAAGPFSGGSMNPARSFGPAVVSGDFSQNWIYWLGPLIGGGLAGLVYGQIFIGPYSAAPSSDDFA
MeTIP3;1	-	Manes.01G160000	Chr1:26663550..26664500(-)	2	14..234			TIP3	MSTRRYAFGRPDEATHPDSIRAALAEFVSTLIFVFAGEGSVLALDKLYKETGPPASGLVMIALAHALALFSAVSASINVSGGHVNPAVTFGALVGGRISVLRAFYYWVAQLLGAIVASLLLRLVTNGMRPVGFYVASGVGEVHGLILEMVMTFGLVYTVYATAVDPKRGSLGIIAPLAIGFIVGANILVGGPFDGASMNPARAFGPALVGWRWRNHWIYWLGPFIGAGLAGLIYEYLVIPTEPLPHHTHHQPLAPEDY
MeTIP3;2	-	Manes.02G118300	Chr2:8751200..8752174(-)	2	16..234	MeTIP3;1	ρ WGD	TIP3	MSTRTYAFGRAEEAIHPDSLRASLAEFVSTLIFVFAGEGSVLALDKLYTETGSPASGLVMVALAHALALFSAVSASINISGGHVNPAVTFGALVGGRISVLRAFYYWVAQLLGSIVASLLLRLVTNGMRPVGFYVASGVGVVHGLILEMVLTFGLVYTVYATAVDPKRGSLGIIAPLAIGLIVGANILVGGPFDGASMNPARAFGPALVGWRWRNHWIYWLGPFVGGGLAALIYEYMVIPTEPLPHHTHHQPLAPEDY
MeTIP4;1	-	Manes.03G062300	Chr3:6536427..6538114(+)	2	12..228			TIP4	MAKIALGSQREATQPDCIKALIVEFITTFFFVFAGVGAAMAADKLVGGSLAGLLFIALAHALVVAVMISAGHISGGHLNPAVTLGLLAGGHITVFRSILYWIDQLIASTVACLLLSYLTGGLATPVITLASGVGYAQGVVWEIVLTFSLLFTVYGTIVDPKKGAIDGLGPLLTGLVVGANILAGGSFSGAAMNPARAFGPALVSWNWTHHWVYWVGPLIGGGLAGFIYENFFITRSHLPLPNDEENY
MeTIP5;1	-	Manes.14G036400	Chr14:2919392..2920528(+)	2	15..230	MeTIP6;1	WGD	TIP5	MAPASLNARFKHSVTPDALRSYLAEFISTFFYVFAVIGSAMASRKLMPGADPSSLVAVAIANAFALSSVVYVAANISGGHVNPAVTFSLAVGGHISLPTALFYWISQMLASVMACLLLRVATVGQSLPTYMIAEEMTGFGATIIEGVLTFGLVYTIYAAGDPRRSLLGATGPLAIGLMAGANVLAAGPFSGGSMNPACAFGSAVIAGRFKNQAVYWVGPLIGGAVAGLLYDNVVFPIQVPDSIRGISDNTGL
MeNIP1;1	-	Manes.16G044000	Chr16:6177753..6179082(+)	4	42..253	MeNIP1;1	ρ WGD	NIP1	MANDQNKIVLDVKDDNHCTSLPPCKDIPRCASDKGDSNLSISVPFIQKLIAEMIGTYLLVFTGCTAGSVNLNFDKVVTLPGVSIVWGLAVMVLIYSVGHISGAHFNPAVTLAFATCKRFPCKEVPAYIASQVVGATLAAGTIRLIFPGKQDQFVGTMPTGSDMQSFVIEFIITFYLMFVISGVATDNRAIGELAGLAVGATILLNVMIAGPISGASMNPARSLGPAIMSWQYKGLWIYIISPILGAQAGAWSYNIVRYTDKPLREITKSASFIKSRARH
MeNIP1;2	-	Manes.17G061100	Chr17:19971252..19973361(+)	4	48..259			NIP1	MAEISGTNGRHVVVLDVKEDNPCNPLPPCNEPPPCPSRTKEDSILSISVPFIQKLIAEVVGTYFLIFAGCTSVAVNLNFDKVVTLPGISIVWGLAVMVLVYSVGHISGAHFNPAVTLAFATCRRFPWKQVPAYIACQVTGSTLAAGTIRLIFTGKQDHFTGTMPAGSDMQSFVVEFIITFYLMFVISGVATDNRAIGELAGLAVGATVLLNVMFAGAISGASMNPARSLGPAIVSRQYKGLWIYIVSPILGAQAGAWVYNMIRYTDKPLREITKSASFLKNTGRA
MeNIP2;1	-	Manes.01G091200	Chr1:21577225..21580168(-)	4	39..247			NIP2	MATIDPNLNTSASMEDNLVSVENPKSQLVQSFRKNYPPAFLRKVVAEVMATYLLVFVTCGAAAISASDEQRISKLGASIAGGLIVTVMIYAVGHVSGAHMNPAVTAAFAAVRHFPWKQVPFYVAAQLTGAISASFTLKVLLHPIKHVGTTSPAGSDLQALIMEIVVTFSMMFVTSAVATDTKAIGELAGIAVGSAVCITSILAGPVSGGSMNPARTLGPAIASAHYKGIWVYLIGPVVGTLLGAWSYNLIRVTDKPVQAISPRSFSFKLRRIRSKDMEAHNNDPLDAL
MeNIP3;1	-	Manes.02G152300	Chr2:11346718..11348621(+)	4	44..255			NIP3	MASPNSVTTTEVSPKLQLPTKYSVAAEAKARHSQNWLFTDDASPSIFQKVIAELLGTYILVFVGCGSALTDKIQQLTIVGIAIVWGFVLMALIYALGHISGAHFNPAVSIALAASRKFSWKNVPIYILAQVLGATLASLTLKVLFHDQHNIEATMTQYKDSTSDLEAIIWEFIITFILMLSICAVATDHRASKDLTGVAIGGTLLVNALLAGPITGASMNPARSLGPAIVSGVYKKLWVYIVAPIIGALAATLVYSVLRVPKPEKPEENNKNIFNHLYVPAEP
MeNIP3;2a	-	Manes.12G133900	Chr12:28849870..28851480(+)	4	47..257	MeNIP3;1	WGD	NIP3	MAPVSPSPAGYSPKPTLATDLSTIEEGNDGNSPPQASTAEVTVSSIINACNMMAELMGTYVIIFIGCGSILIDIKYEISAVGIAVAWGFVVMVMIYALGHVSGGHFNPAITIAFAVSCKFPWRQVPGYVASQLTGSTLAILTLSVMFHGKADIKFTVTQYLGQATDLEGFMWEFITSFILMITICGVATDSRAINELSGVAVGAAILFDMLIAGRITGASMNPARSLGPALVSRTFECLWVYVVAPILGMITASSAYSFIWLPPADKETTKSV
MeNIP3;2b	-	Manes.13G093600	Chr13:19561358..19562924(-)	4	46..254	MeNIP3;2a	ρ WGD	NIP3	MAAVSPSPVHSPKRTVSIDLSKIEEKMANTPSQDSTAEVTVFPINAHKIMAELMGTYVIIFIGCGSLMIEVKYGISPVGVAVAWGLVVMVMIYALGHVSGGHFNPAITIAFAIQCKYSWRKVLGYVASQIAGSTLAILTLSVMLHGRADIKFTVTQYSGQATDLEGFIWEFITSFILMLTICGVATDSRAINELSGVAVGAAMLFDIIIAGKITGASMNPARSIGAALVAKQFECLWVYIVAPILGMITASTMYCFIWLPSSENIVDKDNAKTV
MeNIP5;1	-	Manes.01G001400	Chr1:259425..262398(-)	3	68..277	MeNIP6;1	Transposed	NIP5	MPENETGTPTASAPATPGTPGGPLFPSLRIDSLSYDRKSMPRCKCLPVNAPTWGQPHTCFTDFPSPDVSLTRKLGAEFVGTFILIFAATAGPIVNQKYNGAESLIGNAACAGLAVMIIILSTGHISGAHLNPSLTIAFASLRHFPWMQVPAYIAAQVSASICASFALKGVFHPFMSGGVTVPSVGVGQAFALEFLITFNLLFVVTAVATDTRAVGELAGIAVGATVMLNILVAGPSSGGSMNPVRTLGPAVAAGNYRDLWIYLVAPTLGAVAGAGTYTLVKLRDDEADPPRQVRSFRR
MeNIP6;1	-	Manes.04G104100	Chr4:24004959..24008297(+)	4	75..282			NIP6	MDNNNEEIPSAPSTPATPGTPGAPLFGGLRGERSGGAIRKSLLKSCKCFSVEEWTLEEGRLPPVSCSLPPPPASLARKVGAEFIGTLILIFAGTATAIVNQKTQGTETLIGLAASTGLAVMIVILSTGHISGAHLNPSVTIAFAALKHFPWKHVPVYIGAQVMASMSAAFALKGIFHPIMGGGVTVPSGGYGEAFALEFIISFNLMFVVTAVATDTRAVGELAGIAVGATVMLNILIAGQSTGASMNPVRTLGPAIAANNYKGIWIYLTAPILGALCGAGTYSAVKLPEEDGDAHEKPSESRSFRR
MeNIP7;1	-	Manes.03G183400	Chr3:27015982..27017206(-)	4	64..269	MeNIP7;1		NIP7	MKHLLEDQLPPSPRISINASSNSGLSRDCPDMGSTEMSIDGHGHVFANSCVSGCFPKGMDLNPARMVLAEMMGTFVLMFCVCGIIGNTQITRGQVGLLEYASTAGLTVIILVFSLGPISGAHVNPAVTIAFAAFGHFSWSRVPLYVLAQIVGSILATYVGKCIYGIKPELMATRPLRDCNSAFWVEFIATFIIMFLSASLTFQKSIMHLSGFVVGLAIGLAVLITGPLSGGSLNPARSLGPAIISWNFKDIWVYITAPVIGSLAGALMFHALRVQRRPCNSTDSSSNADLLGHSIAFRS
MeXIP1;1	-	Manes.04G078900	Chr4:21735846..21737169(+)	1	49..271	MeXIP3;1	WGD	XIP1	MDLSPQQDDNNHHSFSKSLENCEAINNVTGTKSPKTSFLVFVGAYEFFSPEMWRAVLVELVATACLLFTLTICILSCLESREPEPKLLVPFAVFIIAFFFLLATVPLSGGHMSPVFTFIAALKGVITLVRAIFYILSQCVGSIMAYMVIKSVMNNATVEKYSLGGCMIDGNGGGIAPGTALVLEFSCTFVVLFVGVTVAFDKRRFKELGLIMVCVILAASMGLAIFVSITVTGRAGYAGVGLNPARCLGPALLHGGSLWHGHWVFWVGPCLACTVYYVYTLTLPRDRMGSVDED
MeXIP2;1	-	Manes.11G089300	Chr11:12980304..12982216(-)	2	53..289	MeXIP3;2	Tandem	XIP2	MAETSRVFEDEENGYGGRKVQPFASTPQPDLGKTEGKKQYPTTFSSILGLQDLSSLRVWRASLAEVLGTAALVFAMDTIVISSYETETKTPNLIMSALIAITVTVILNATSPISGGHINPVITLSAAFTGLISLSRAAIYILAQCLGAILGALALKAVVNSTIEQTFSLGGCTLSIVAPGPHGPIVVGLGTAQAFWLEIICTFVFLFSSIWVAFDKRQAKPLGRVMVCSIIGVVVGLLVFISTTVTATKGYAGVGMNPARCLGPALIRGGHLWNGHWVFWVGPVIASVAFAVYTKIIPSAEVHA
MeXIP3;2	-	Manes.11G089200	Chr11:12950526..12952826(-)	2	56..293	MeXIP3;1	Tandem	XIP3	MAAIVQDEESLSVNKIQPLASTPMAEYLKDREGKKQCNATRLKKVLGVEDFFSLMVWRASMSEFLGTAVLVFAIDTIVISTIESETKLPNLILSILVAITITILLLATYPISGGHINPLVTFSALLTGLISISKAFIYILAQCAGGVVGALALKAVVNNNIESTFSLGGCTLHIVAPGPNGPTVIGLETGQALWLEIICGFVFLFASVLMAFDHRQAKALGHVTIFTIVGIVLGLLVYVSTSVTTAKGYAGAGLNPARCLGPALVRGGHLWDGHWVFWLGPAISAVAFSLYKKIIPPQLSHTVL
MeXIP3;1	-	Manes.11G089100	Chr11:12935690..12936439(-)	2	54..290			XIP3	MAAIEEIVQDEEILSMNKMQPFPSTPMGGHLQDKEGKMQCNFTRLGKILGLEELFSLMVWRASLSEFLGTAVLVFVIDTVVISTVESETKVPNLILSILVAITVTIILLATYPISGGPINPLVTFSALLTGLICISKAFIYILAQCAGGVVGALALKAVVNSNIESTFSLGGCTLHIVEPGPNGPTVIGLGTGQALWLEIICGFVFLFASVLMAFDHRQAKALGHVKIFTIVGIVLGLLVYVSTSVTTAKGYAGAGLNPARCLGPAIVRGSHLWDGHWVFWVGPAVSAVVFSLYTKIIPPQLSHTVF
MeSIP1;1	-	Manes.09G144400	Chr9:26227923..26233566(-)	2	4..225			SIP1	MGAIKSAINDVLLTFMWVFCSSMFGLFTSLIATALGVQHQFWVSLFITTFIVFVFVFLFGLIANLLGGASFNPTGTAAFYAAGFGEDNLFSMALRFPAQAAGAVGGALAILEVIPPQYKHMLGGPTLKVDLHTGAIAEGVLTFLITFAVLVIILRGPRNSLVQHWLLAVVTVTLVVLGAKYTGPSMNPANAFGWAYINKWHDTWEQFYVYWICPFIGAILAAWMFRLVFPPPAPKQKKA
MeSIP2;1	-	Manes.09G074000	Chr9:10639757..10640714(-)	2	41..226	MeSIP1;1	Transposed	SIP2	MDSAVTLRLIISDFVISFMWVWSGALIKIFLNRFLGLGHHEPRDEAIKAAFSIINMFFFAFLGKITNGGAYNPLTIFSSAISGDFSQFLLTVGARIPAQVIGSISGVRYILETFPEIGFGPRLNVDIHRGALTEGVLTFAIVIISLGLSRKIPGSFFMKTWISSVSKLALQILGSDLTGGCMNPASVMGWAYARGDHITKEHIIVYWLAPIEATVLAVWTFKLLVRSRKQEKKGKSD
MoPIP1;1	-	GLEAN_10009935	Scf11:1697100..1699197(-)	3	44..273			PIP1	MEGKEEDVKLGANKFSERQPIGTAAQTDKDYKEPPPAPLFEPGELKSWSFYRAGIAEFIATFLFLYITILTVMGVKRSDSMCSTVGIQGIAWAFGGMIFALVYCTAGISGGHINPAVTFGLLLARKLSLTRAVFYMIMQCLGAICGAGVVKGFQVGPYDRLGGGANVVAHGYTKGDGLGAEIVGTFVLVYTVFSATDAKRNARDSHVPILAPLPIGFAVFLVHLATIPITGTGINPARSLGAAIIYNHDQAWDDHWIFWVGPFIGAGLAAIYHQIVIRAIPFRTRP
MoPIP1;2	-	GLEAN_10014177	Scf9:2202251..2205303(-)	3	44..273	MoPIP1;1	WGD	PIP1	MEGKEEDVRLGANKFPERQPIGTSAQTDKDYKEPPPAPLFEPGELQSWSFWRAGIAEFMATFLFLYITILTVMGVKRAPNMCASVGIQGIAWAFGGMIFALVYCTAGISGGHINPAVTFGLFLARKLSLTRALFYIIMQCLGAICGAGVVKGFQPTPYQVLGGGANAVNHGYTKGDGLGAEIVGTFVLVYTVFSATDAKRNARDSHVPILAPLPIGFAVFLVHLATIPITGTGINPARSLGAAIIYNNDHAWDDHWIFWVGPFIGAALAALYHQIVIRAIPFKTRS
MoPIP1;3	-	GLEAN_10008224	Scf39:1032413..1040217(-)	3	47..277			PIP1	MEGKEEDVRLGANKFSERQPIGTAAQSQDDGKDYTEPPPAPLFEPGELTSWSFYRAGIAEFMATFLFLYITILTVMGVLKAPSKCSTVGIQGIAWAFGGMIFALVYCTAGISGGHINPAVTFGLFLARKLSLTRAIFYMVMQCLGAICGAGVVKGFQGSRQYNFLGGGANVVNAGYTKGDGLGAEIVGTFVLVYTVFSATDAKRNARDSHVPILAPLPIGFAVFLVHLATIPITGTGINPARSLGAAIIYNDDHAWDDHWVFWVGPFVGAALAALYHQVVIRAIPFKSK
MoPIP1;4	-	GLEAN_10015051	Scf3:3148614..3149851(+)	3	47..274	MoPIP1;3	WGD	PIP1	MEGKEEDVRLGANKYRERQPIGTAAQAQDAKDYTEPPSAPLVEPGELGSWSFYRAGIAEFVATFLFLYITVLTVMGVVKSPTKCSTVGIQGVAWAFGGMIFALVYCTAGISGGHINPAVTFGLLLARKLSFTRAVFYMIMQCLGAICGAGVVKAFQESQYETLGGGANTVSPGYSKRSALGAEIVGTFVLVYTVFSATDAKRNARDSHVPILAPLPIGFAVFLVHLATIPITGTGINPARSLGAAIIYNKQNAWDDLWIFWVGPFIGAALAASYHQIVIRAIPFKSK
MoPIP2;1	-	GLEAN_10004186	Scf73:314077..315403(-)	3	31..266			PIP2	MAKDIEVGGQGEFQGKDYHDPPPLPLIDPEELTKWSFYRAAIAEFIATLLFLYITVLTVIGYKSQTDVNQGGDGCGGVGILGIAWAFGGMIFVLVYCTAGISGGHINPAVTFGLFLARKVSLVRAIFYMVAQCLGAICGCGLVKAFQNGNYSHYGGGANELALGYSKGTGLAAEIIGTFVLVYTVFSATDPKRNARDSHVPVLAPLPIGFAVFMVHLATIPITGTGINPARSLGAAVIYNKDKAWDDQWIFWVGPFIGAAIAAFYHQYILRASAKALGSYRSNPSI
MoPIP2;2	-	GLEAN_10003367	Scf148:239095..241814(+)	3	29..260	MoPIP2;1	WGD	PIP2	MTKDVEVAGGQGEFSGKDYHDPPPAPLIDFEELTQWSFYRALIAEFIATLLFLYVTVLTVIGHSSQTDLTKPDGNQCGSVGILGIAWAFGGMIFILVYCTAGISGGHINPAVTFGLFLGRKVSLIRAILYMVAQCLGAICGCGLVKGFQKAYYNRYGGGANVLADGYNKGTGLGAEIIGTFVLVYTVFSATDPKRNARDSHVPVLAPLPIGFAVFMVHLATIPITGTGINPARSFGAAVIYNKEKAWDDQWIFWVGPFIGAAIAAFYHQYILRAAAIKALGSFRSNA
MoPIP2;3	-	GLEAN_10014758	Scf3:1090763..1092447(+)	3	32..268	MoPIP2;1	WGD	PIP2	MTKEVAEHGSFSAKDYHDPPPAPLFDSVELTKWSFYRALIAEFIATLLFLYITVLTVIGYKSQSAADHCGGVGILGIAWAFGGMIFILVYCTAGISGGHINPAVTFGLFLARKVSLVRAVMYMVAQCLGAICGVGLVKAFQKSYYTRFGGGANSLADGYSTGTGLGAEIIGTFVLVYTVFSATDPKRNARDSHVPVLAPLPIGFAVFMVHLATIPVTGTGINPARSLGAAVIFNQKKAWDDHWIFWVGPFIGAAIAAFYHQFILRAGAAKALGSFRSQTHV
MoPIP2;4	-	GLEAN_10008612	Scf17:1073505..1074713(+)	3	31..258			PIP2	MSKEVSEEGQSHHGKDYVDPPPAPLIDMAEIKLWSFYRAVIAEFIATLLFLYVTVATVIGHKKQADPCAGVGLLGIAWAFGGMIFILVYCTAGISGGHINPAVTFGLFLARKVSLIRAVAYMVAQCLGAICGVGLVKAFMKSYYNRLGGGANTVASGYNTGTALGAEIIGTFVLVYTVFSATDPKRSARDSHVPVLAPLPIGFAVFMVHLATIPITGTGINPARSFGAAVIFNNEKAWDDHWIFWVGPFVGALAAAAYHQYILRAAAIKALGSFRSNPTN
MoPIP2;5		GLEAN_10005087	Scf66:336941..338156(+)	3	32..259	MoPIP2;4	WGD	PIP2	MESNEEGRQTHQYQSKDYEDPLPARLLDTEELNKRSFYRALVAEFIATLLFLCVTVAAVIGHKKQTGVCDGVGLLGISWAFGGMIFILVYCTPGISGGHVNPDVTMGLRLARKVSLIRAVAYMVSQCLGAICGVGLVKAFMKHYYNELGGGANSVAPGYLKGTALGAEIIRTFVLVYTVFSATDPKRTARDSHVPVLAPLPIGFAVFMVHLATIPITGTGINPARSFRAAVIYNDAEVWDDQWIFWVGPLVGSLAATTYHQCVPRAAAANKALGSFHSNPSN
MoTIP1;1	-	GLEAN_10014693	Scf3:630353..631740(+)	1	14..234			TIP1	MPIRNIAIGRPEEATHPDALKAALAEFISTLIFVFAGEGSGMAFNKLTNNGATTPSGLVAAAIAHAFALFVAVAVGANISGGHVNPAVTFGAFVGGNISLLRGILYWIAQLLGSTVACLLLKFVTNGMTTSAFALSSGVGVWNAFVFEIVMTFGLVYTVYATAVDPKRGSLGTIAPIAIGFIVGANILAGGAFDGASMNPAVSFGPALVSWTWDNHWVYWAGPLIGGGIAGLVYEFFFINHSHEQLPPTDY
MoTIP1;2	-	GLEAN_10010683	Scf14:1994423..1995474(-)	2	16..234	MoTIP1;1	Dispersed	TIP1	MPISQIAVGSPVELGQADALKAALAEFISMLIFVFAGEGSGMAFSKLTDNGSATPAGLISASIAHAFALFVAVSVGANISGGHVNPAVTFGAFVGGHITLFRSVLYWIAQCLGSVVACLLLKFSTGGLETAAFSLSSGVGEWNAVVFEIVMTFGLVYTVYATAVDPKRGNVGIIAPIAIGFIVGANILAGGAFDGASMNPAVSFGPAVVSWTWDSHWVYWLGPFVGSAIASIVYEVFFISPNTHEQLPTTDF
MoTIP1;3	-	GLEAN_10001793	Scf149:326681..327790(+)	2	14..234	MoTIP1;2	WGD	TIP1	MPIYRIAMGSPGEASHPSALRAALAEFFSMLIFVFAGEGSGMAFNKLTDNGSTTPAGLVAAALAHAFALFVAVSVGANISGGHVNPAVTFGAFLGGNITLFRSILYWIAQLLGSVVACLLLKFATCGLETSAFALSSGVSPWNAVVFEIVMTFGLVYTVYATAVDPKKGDLGVIAPIAIGFIVGANILAGGAFDGASMNPAVSFGPAVVSWTWTHHWVYWLGPFIGAAIAAIVYDNIFIGDGGHEPLPTNDF
MoTIP2;1	-	GLEAN_10001581	Scf165:36161..37180(+)	2	15..232	MoTIP1;1	Transposed	TIP2	MAGIAFGRFDDSFSLGSIKAYLAEFISTLLFVFAGVGSAIAYNKVTTDAALDPAGLVAIAICHGFALFVAVSVGANISGGHVNPAVTFGLALGGQITILTGIFYWIAQLLGSIVACFLLKAVTGGMAIPTHSVAAGVGAIEGVVMEIIITFALVYTVYATAADPKKGSLGTIAPIAIGFIVGANILAAGPFSGGSMNPARSFGPAVASGDFHDNWIYWVGPLIGGGLAGLIYGNVFMPSEHAPLDNDF
MoTIP6;1	-	GLEAN_10013246	Scf32:3531803..3532747(+)	2	15..232			TIP6	MVKIALGSFGDSFSIGSLKTYLAEFIATLLFVFAGVGSAIAYGKLTSDASLDPAGLVAIAVAHAFALFVGVSIAANISGGHLNPAVTLGLAIGGNITLLTGFFYWIAQCLGSVVACLLLQFVTNGKSIPTHGVASGMNAFEGVVMEIIITFALVYTVYATAADPKKGSLGIIAPIAIGFIVGANILAAGPFSGGSMNPARSFGPAVVSGDFSENWIYWLGPLIGGGLAGLVYGDIFIGSYGAVPASQEYP
MoTIP3;1	-	GLEAN_10007757	Scf31:1418457..1419425(-)	2	14..236	MoTIP1;1	Transposed	TIP3	MPPRRYAFGRVEEVTHPDSMRATLAEFLSTLIFVFAGEGSILALDKIYRDTTIVTSAAGLVLVALAHAFSLFAAVAASLNVSGGHVNPAVTFGALLGGRISLLRAFYYWIAQLLGAIVACLLLRVVTAGMRPVGFHMSSGVAELHGLVLEIVMTFGLVYTVYATAVDPKRGTLGAIAPLAIGLIVGANILVGGPFDGASMNPARAFGPALVGWRWRNHWIYWVGPLVGGGLAGLIYEYMVIPPTEPAHHTHQPLAPEDY
MoTIP4;1	-	GLEAN_10017095	Scf5:2963874..2964817(+)	2	12..228			TIP4	MAKIALGTRREATQPDCIKALIVEFITTFLFVFAGVGSAMTADRLLGNTLLGLFAVAVAHALVVAVMISAGHISGGHLNPAVTLGLLLGGHITVFRSILYWIDQLLASSAACFLLKYLTGGLDTPVHTLASGVGFMQGVVWEIILTFSLLFTVYATIVDPKKGALDGLGPLLTGFVVGANILAGGAFSGASMNPARSFGPALVSWDWTDHWVYWVGPLIGGGLAGLIYENFFIVRSHVLVAHQEETY
MoTIP5;1	-	GLEAN_10002049	Scf132:94294..96923(+)	2	20..237			TIP5	MIFSKMGSTSMTARFENSVTKDALRSYLAEFISTFFYVLAVVGSAMSARKTMPDSAVDPSGLLVVAIANAFALSTAVYIAGNISGGHVNPAVTFGMAVGGRISVPTALFYWACQMLASVMASLVLRVTTVTQRLPAYAIAEEMTGFGASVLEGLLTFVLVYTVYAAMDPRRDPLGSIGPLPIGFMAGANVLAAGPFTGGSMNPACAFGSAAVAGSFKNQAVYWVGPLIGAALAGLLYDNVMSPTQPQDSGRGALQGAGV
MoNIP1;1	-	GLEAN_10016078	Scf25:1570180..1572303(-)	4	44..255			NIP1	MAEIGMTNGNHGVVLTVKEGDTDHHPPPASSVSLQKQDSVLSFSVPFMQKLMAELVGTYFLIFAGCAAVVVDTDYEKRVTLPGIAIVWGLAVMVLVYSVGHISGAHFNPAVTLAFASCRRFPLKQVPAYVGAQVLGATLAAGTLRLLFNGKHDVFAGTAPSGSSMQSFVVEFIITFYLMFVISGVATDNRAIGELAGLAVGATVLLNVMFAGPISGASMNPARSLGPAFVSHRYKGIWIYVVAPILGAVSGAWVYNTVRYTDKPLRETTKSGSFLKSARSNSN
MoNIP2;1	-	GLEAN_10018216	Scf4:4616400..4617165(+)	4	45..253	MoNIP1;1	Transposed	NIP2	MAAIDPNLNSQTNDMNDLVSVQNSIPPKTKLCLFWASFQGHYPLSFLRKVVAETIATYLLVFVTCGSAAISATDEHRVSKLGASVAGGLIVTVMIYAVGHISGAHMNPAVTLAFAAVRHFPWKQVPFYAAAQLTGATSAALTLRVLLHPIKHVGTTSPSGSDIQALIMEIVVTFSMMFITSAVATDTKAIGELAGIAVGSAVCITSILAGPISGGSMNPARTIGPAIASAYYKGMWVYVAGPVGGTILGAWSYNLIRVTDQPAHAASPHSFSFKLRRMRSQEEQNIKKDPFGSL
MoNIP4;1	-	GLEAN_10006793	Scf25:98130..99391(-)	4	41..250			NIP4	MASRNNDHIEEEISKIEEGVGASGKPEPDHEQGFCASPSIVTLTQKLIAEFIGTYFVIFAGCGSVAVEKIYGSVTFPGICITWGLIVMVMVYSVGHISGAHFNPAVTITFAIFRRFPYSEVPLYIVAQLIGSILASGTLALLYDVTPKAYFGTVPVGSNTQSLVIEILLTFLLMFVISGVATDNRAIGELAGIAVGMTIMLNVFVGGPVSGASMNPARSIGPAIVKHVYKGLWVYILGPLIGAIAGGFAYNLVRSTDKPLRELTKSGSFLRSISKNNPS
MoNIP5;1	-	GLEAN_10009680	Scf11:60758..62840(-)	5	68..277	MoNIP6;1	Transposed	NIP5	MPEPELGTPTASAPATPGTPGGPLISGLRVDSLSYDRKSMPRCECLPVTAPTWVQNGSCFTDFPAPDVSLTRKLGAEFVGTFILIFAATAAPIVNQKYNGVETLIGNAASAGLAVMIIILSTGHISGAHLNPALTIAFAALRHFPWIQVPAYIAAQVSASICASFALKGVFETFVSGGVTVPSVSIGQAFALEFLITFNLLFVVTAVATDTRAVGELAGIAVGATVMLNILVAGPSSGGSMNPVRTLGPAVAAGNYKAIWIYLLAPTLGALAGAGTYTAVKLREDEAEPPRQVRSFRR
MoNIP6;1	-	GLEAN_10005539	Scf65:1031954..1034641(+)	4	75..283			NIP6	MENEDIPSAPSTPATPGTPGAPLFGGFKGERGNGGGGFGRKSLLKSCKCFSVEDWAIEEGRLPAVSCTFPPPPVSLARKVGAEFVGTLILMFAGTATAIVNQKTQGSETLIGLAASTGLAVMIVILSTGHISGAHLNPAVTVAFAALKHFPWKHVPVYIGAQVVASLCAAFALKGIFHPVMSGGVTVPSGGYGEAFALEFIISFNLMFVVTAVATDTRAVGELAGIAVGATVMLNILIAGPSTGASMNPVRTLGPAIAANNFTAIWVYLTAPILGALCGAGTYTAVKLPEEHDEAHKQPSAVASFRR
MoNIP7;1	-	GLEAN_10018719	Scf1:2144442..2145979(-)	4	62..268			NIP7	MKMNHFLKEQPSPDTSNNVSSSGLSREDQEMGSTAMSRTVRDSFMRRFSCHCFPLGMDLNPARMILAEMVGTFILVFCVCGIIASTQLTRGEVGIMEYAATAGLTVVVVIFSIGPISGAHVNPAVTIAFAIFGHFQWSKVPFYVMAQTVGSVLATWVGTSIYGIKSGLMATRPLHGCISAFWVEFIATFIIMFLTASLSHEHQSVGHLSGFVVGIAIGLAVLITGPVSGGSMNPARSLGPAILSWDFNDIWIYVTGPVIGAFAGALMYHLLRLQRRPCTAPSSPNSGLLHHSLQFPAS
MoXIP1;1	-	GLEAN_10008538	Scf17:653267..654214(-)	1	44..270	MoXIP2;1	Tandem	XIP1	MDEADNNSLPTSVHESNCEAMASTGRRSSWTKFLDFIGSHEFFSEEMWRAAATEFVATACLMLTLTTSIISCLDSHETDPKLLVPLAVFIIAFLFLMVTVPLSGGHMSPVFTFIAALKGLITLARAAVYVFAQCLGSIIGFIVIKTVINHNAAENYSLGGCAIDGNGRETTGRLSPGIALTLEVSCTFVVLFVGVTVAFDKRRCKELGLTMVCAVVAGAMALAVFVSITVTGQAGYAGVGLNPARCLGPALLRGGSLWDGHWVFWLGPFLACTVYHGFTMTLPLQD
MoXIP2;1	-	GLEAN_10008539	Scf17:654852..656474(-)	2	47..280	MoXIP2;2	Tandem	XIP2	MAGNGRVVEDEESVYDRSRVQPFGFTPMQEERKMEESNKRTVTLWSEVLGLQDLISLQVWRASIAELLGTAVLVFAIDTIVISTYETETKATHLIMSTLVAITIAILLLATIPVSGGHINPVVTLAAMLTGLVSISRALVYILAQCLGGIVGALALKAVVDSTIEQTFSLGGCTLTVVTPSSHGPLVVGVETSQALSLEIMCTFVFLFAAIWLAFDHHQAEALGRVIICSIIGTVVGLLVFVSTTVTATKGYAGAGMNPARCLGPAVIRGGYLWDGHWVFWVGPAVACVAFALYVKIIPPEREG
MoXIP2;2		GLEAN_10008540	Scf17:657630..658697(-)	2	56..293			XIP2	MAASRGGLDDEENLCIGSKVQPLASTPMQVFILCFCLPSLSLILKKEEEMEEGKKLRRSTLNKVLGLEEFCSLEVWRATLAELLGTATLVFAIDTIVISTFETETKSPNLILSVLVAFIVTILLLATFPISGGHINPIITFSATLTGVISVSRAVIYISAQCIGGIVGALALKAVVNSKIERTFSLGGCTLTVVAPGPHGPTVTGLETGQALWLEIICGFVFLFASVWMAFDGRQAKALGRVTVCIIIGIVLGLLVFISTTVTTTKGYGGAGLNPARCLGPAIVRGGHLFKGHWVFWVGPAIASVAFSLYTRIIPPQHFHAIEKA
MoSIP1;1	-	GLEAN_10005341	Scf95:890786..903172(+)	2	5..225			SIP1	MGPVKAAIGDLVLTFMWVFCAATFGLLTTMIAGALGVQGLAWAPLLITTVIVFVFVFVFTLIGDALGGASFNPTGNAAFYAAGLGGDSLISMALRFPAQAIGAVGGALAIVEVIPAKYKHMIGGPSLKVDLHTGAIVEGVLTFLISFAVLLIILRGPRSPVFKVWLLAVATVVLVVSGSAFTGPAMNPAIAYGWAYVNNWHNTWEQFYVYWICPFIGAILAAWIFRIVFPPPEKKQKKA
MoSIP2;1	-	GLEAN_10012447	Scf8:2886979..2889788(+)	2	4..216	MoSIP1;1	Transposed	SIP2	MTKTRLLLSDFIISFMWLWSGVLIKVFVHKVLDLGHEPRGEIIKGALSIINMFFFAFLCHASKGGGYNPLTVLASAISGDFRRFLFTVGARIPAQVIGSIVAVRLIVETFPEVGRGPRLKVDIHQGALTEGLLTFAIVTISMGLARKIPGNSFMKTWISSVSKLTLHILGSDLTGGCMNPAAVMGWAYARKDHITKEHILVYWLAPIEATLLAVWTFRLVAKPPTEKKETLKAKSE
PtPIP1;1	-	Potri.010G191900	Chr10:18673038..18674816(+)	3	46..276	PtPIP1;2	WGD	PIP1	MEGKEEDVRLGANKFNERQPLGTAAQSQDDKDYKEPPPAPLFEPSELTSWSFYRAGIAEFMATFLFLYITVLTVMGVFKDTTKCTTVGIQGIAWAFGGMIFALVYCTAGISGGHINPAVTFGLFLARKLSLTRAVFYMLMQCLGAICGAGVVKGFYGKKNYELLNGGANMVSPGYTKGDGLGAEIVGTFVLVYTVFSATDAKRSARDSHVPILAPLPIGFAVFLVHLATIPITGTGINPARSLGAAIIFNKDKAWDDHWIFWVGPFIGAALAALYHQVVIRAIPFKK
PtPIP1;2	-	Potri.008G065600	Chr8:3973880..3975728(-)	3	46..276			PIP1	MEGKEEDVRLGANRFNERQPIGTAAQSLDDKDYKEPPPAPLFEPGELTSWSFYRAGIAEFMATFLFLYITVLTVMGVVKDQTKCTTVGIQGIAWAFGGMIFALVYCTAGISGGHINPAVTFGLFLARKLSLTRAVFYMVMQCLGAICGAGVVKGFYGKTNYELHNGGANMVAHGYTKGDGLGAEIVGTFILVYTVFSATDAKRSARDSHVPILAPLPIGFAVFLVHLATIPITGTGINPARSLGAAIIFNKDSAWDDHWIFWVGPFIGAALAALYHQVVIRAIPFKK
PtPIP1;3	-	Potri.003G128600	Chr3:14876395..14880577(+)	3	44..275	PtPIP1;2	Dispersed	PIP1	MEGKEEDVKLGANKFSERQPIGTSAQTDKDYKEAPPAPLFEPGELKSWSFYRAGIAEFIATFLFLYITVLTVMGVTKPGTSKCSTVGIQGIAWAFGGMIFALVYCTAGISGGHINPAVTFGLFLARKLSLTRAVFYIIMQCLGAICGAGVVKGLQGSHNYELQGGGANVVNHGYTKGDGLGAEIVGTFVLVYTVFSATDAKRNARDSHVPILAPLPIGFAVFLVHLATIPITGTGINPARSLGAAIIFNKDHAWDDHWIFWVGPFIGAALAAVYHQIVIRAIPFKSRA
PtPIP1;4	-	Potri.006G098100	Chr6:7537631..7539404(-)	3	46..275	PtPIP1;2	WGD	PIP1	MEEGEEDVKVGANRYGEGQPIGTAAQTQHGKDYTEPPPAPLYQPGEWLSWSFYRAGIAEFVATFLFLYITVLTVMGVARSSTKCSTVGIQGIAWAFGGMIFVLVYCTAGISGGHINPAVTFGLLLARKLTLTRAVFYMIMQCLGAICGAGVVKGFQKSPYEILGGGANTVSTGYSKGSGLGVEILGTFVLVYTVFSATDAKRSARDSHVPVLAPLPIGFAVFLVHLATIPITGTGINPARSLGAALIYNKDKAWDDHWIFWVGPFIGAALASLYHQIVIRAIPFKSK
PtPIP1;5	-	Potri.016G113300	Chr16:11696553..11698374(-)	3	46..275	PtPIP1;4	WGD	PIP1	MEGREEDVRVGANKYGERQPIGTAAQAQDVKDYTDPPPAPLFEPGELSSWSFYRAGIAEFVATFLFLYITVLTVMGVAKSPTKCSTVGIQGIAWAFGGMIFALVYCTAGISGGHINPAVTFGLLLARKLSLTRAVFYMLMQCLGAICGAAVVKAFQKSQYEMLGGGANTVSTGYAKGSGLGAEIVGTFVLVYTVFSATDAKRNARDSHVPILAPLPIGFAVFLVHLATIPITGTGINPARSLGAALIYNKDQAWDDHWIFWVGPFIGAALASLYHQIVIRAIPFKSK
PtPIP2;1	-	Potri.009G136600	Chr9:10982790..10984508(-)	3	30..257			PIP2	MSKDVIEEGQTHTKDYVDPPPAPLFDVGELKLWSFFRALIAEFIATLLFLYVTVATVIGHKKNQDACGGVGLLGIAWAFGGMIFILVYCTAGISGGHINPAVTFGLLLARKVSLIRAVGYMVAQCLGAVCGVGLVKAFMKPYYNSLGGGANMVAPGYSTGTAVGAEIIGTFVLVYTVFSATDPKRSARDSHIPVLAPLPIGFAVFMVHLATIPITGTGINPARSFGAAVIINDKKAWDDHWIFWVGPFVGALAAAAYHQYILRAGAIKALGSFRSHPTN
PtPIP2;2	-	Potri.004G176300	Chr4:19451568..19453491(-)	3	30..257	PtPIP2;1	WGD	PIP2	MSKEVSEVGQTHGKDYVDPPPAPLLDLGELKLWSFYRALIAEFIATLLFLYVTVATVIGHKSNKDPCDGVGLLGIAWAFGGMIFILVYCTAGISGGHINPAVTFGLFLARKVSLIRAVAYMVAQCLGAICGVGLVKAFMKKNYNSLGGGANTVAMGYNTGTALGAEIIGTFVLVYTVFSATDPKRSARDSHVPVLAPLPIGFAVFMVHLATIPITGTGINPARSFGAAVIFNNEKAWDDHWIFWVGPFVGALAAAAYHQYILRAAAIKALGSFRSNPAN
PtPIP2;3	-	Potri.010G222700	Chr10:20694148..20697432(-)	3	31..264			PIP2	MAKDMEVAEAGSFSAKDYHDPPPAPLFDAKELTKWSFYRALIAEFIATLLFLYITVLTVIGYKSQIDGSADSCGGVGILGIAWAFGGMIFVLVYCTAGISGGHINPAVTFGLFLARKVSLIRAVMYMVAQCLGAICGVGLVKAFQKSYYKKYGGGANTLADGFSTGTGLGAEIIGTFVLVYTVFSATDPKRSARDSHVPVLAPLPIGFAVFMVHLATIPITGTGINPARSLGAAVIYNQDKAWDGHWIFWVGPFAGAAIAAFYHQFILRAGAVKALGSFRSAQRF
PtPIP2;4	-	Potri.008G039600	Chr8:2249258..2253276(+)	3	31..264	PtPIP2;3	WGD	PIP2	MAKDTEVAEAGSFSAKDYQDPPPAPLIDAEELTKWSFYRALIAEFIATMLFLYITVLTVIGYKSQIDGNADPCGGVGILGIAWAFGGMIFVLVYCTAGISGGHINPAVTFGLFLARKVSLIRAVMYMVAQCAGAICGVGLVKAFQKSYYTKYNGGANVLADGYSTGTGLGAEIIGTFVLVYTVFSATDPKRSARDSHVPVLAPLPIGFAVFMVHLATIPITGTGINPARSFGAAVIYNNKKAWHDQWIFWAGPFIGAAIAAFYHQFILRAGAIKALGSFRSNPNV
PtPIP2;5	-	Potri.006G128000	Chr6:10443014..10444501(-)	3	29..264	PtPIP2;3	WGD	PIP2	MGKDIEVGGEFSAKDYHDPPPAPLIDAEELTQWSLYRAIIAEFIATLLFLYITVLTVIGYKSQTDTTKNSDACGGVGILGIAWAFGGMIFVLVYCTAGISGGHINPAVTFGLFLARKVSLVRAVLYMVAQCLGAICGCGLVKAFQKSYYTKYGGGVNELATGFSKGTGLGAEIIGTFVLVYTVFSATDPKRNARDSHVPVLAPLPIGFAVFMVHLATIPITGTGINPARSFGAAVIYNEDKAWDDHWIFWVGPFIGAAIAALYHQYVLRAAAVKALGSFRSSSNI
PtPIP2;6	-	Potri.006G128200	Chr6:10448694..10450596(-)	3	29..264	PtPIP2;5	Tandem	PIP2	MGKDVEVRGEFIAKDYHDPPPAPLIDAEELTQWSLYRAIIAEFIATLLFLYITVLTVIGYKSQTDTTKNSDACGGVGILGIAWAFGGMIFVLVYCTAGISGGHINPAVTFGLFLARKVSLVRAVLYMVAQCLGAICGCGLVKAFQKSYYTKYGGGANELATGFSKGTGLGAEIIGTFVLVYTVFSATDPKRNARDSHVPVLAPLPIGFAVFMVHLATIPITGTGINPARSFGAAVIYNKDKAWDDHWIFWVGPFIGAAIAALYHQYVLRAAAVKALGSFRSSSNI
PtPIP2;7	-	Potri.016G089500	Chr16:7248573..7250532(+)	3	29..264	PtPIP2;5	WGD	PIP2	MGKDIEVGGEFSAKDYHDPPPAPLIDAEEITQWSFYRAIIAEFVATLLFLYITVLTVIGYKSQTDVNKNGDECGGVGILGIAWAFGGMIFILVYCTAGISGGHINPAVTFGLFLARKVSLVRAILYMVAQCLGAICGCGLVKAFQKSYYTNYGGGANGLANGYSKGTGLGAEIIGTFVLVYTVFSATDPKRNARDSHVPVLAPLPIGFAVFMVHLATIPITGTGINPARSFGAAVIFNKEKAWDDHWIFWVGPFIGAAIAALYHQFILRAAAVKSLGSFRSSPNI
PtPIP2;8	-	Potri.009G013900	Chr9:2254886..2256777(-)	3	31..265	PtPIP2;3	Dispersed	PIP2	MAKDIEVAEHGETVKDYQDPPPAPLIDAEELGQWSFYRALIAEFIATLLFLYVTVLTVIGYKSQTDPDKGLDACGGVGILGIAWAFGGMIFVLVYCTAGISGGHINPAVTFGLFLARKVSLIRAVLYMVAQCLGAICGCGLVKAFQKSYYNHYGGGANELQEGYNKGTGLGAEIIGTFVLVYTVFSATDPKRNARDSHVPVLAPLPIGFAVFMVHLATIPITGTGINPARSFGAAVIFNQSKAWDDHWLFWVGPFIGAAIAAFYHQFILRAAAIKALGSFRSNA
PtPIP2;9	-	Potri.005G109300	Chr5:8392291..8395636(-)	3	21..251	PtPIP2;10	Tandem	PIP2	MSTGGKDYRDPPPAPLLDMEELKQWSFYRALIAEFVATFLFLYIGVGTVVGYKGVHNNLCDGAGYLGVAWAFGGMIFVLVYCTAGISGGHINPAVTFGLFVARKVSLIRAVAYMMAQCLGAMLGVWMVMILTGIHYDQAGGAVNVVAPGYSKGTALGAEIIGTFVLVYTVLAATDPKRMARDSHVPVLAPLPIGFAVFVVHLALIPITGTGINPARSLGAAVVKNAKEIWDDHWIFWVGPFVGALAAAVYHQYILGSGAAKALASFRSNPTS
PtPIP2;10	-	Potri.005G109200	Chr5:8388392..8390181(-)	3	29..262	PtPIP2;1	WGD	PIP2	MSSEERNIERQHGRDYHDPPPAPLLDMGELKQWSFYRAAIAEFIATFLFLFFSVSTVVNYKEPNYTDQCSRVGHLGIAWANGGMIFVLVYCTSGISGGHLNPAVTFGMLVARKMSLIRAAAYMLAQCLGAILGHLFVFLFMYADEQQSSVGVVNVVSRNYSKGAGLGAEFIGTFVLVYTVFSATDPKRNARDSHVPVLAPLPIGFAVFVVHLATIPITGTGINPARSLATNLLHRSTAEAMDDLWIFWVGPFLGALAAAVYHKYVLRAGAVKTLKSFRALGSFGSQPPV
PtTIP1;1	-	Potri.001G235300	Chr1:24715143..24716672(+)	2	16..234	PtTIP1;2	WGD	TIP1	MPITSIAFGSPAEAGQPDALRAALAEFISMLIFVFAGEGSGMAFNKLTDNGSSTPAGLVAASLAHAFALFVAVSVGANISGGHVNPAVTFGAFIGGHITFIRSLLYWVAQCLGSVVACLLLKLATGGQETSAFALSSGVGAWNAVVFEIVMTFGLVYTVYATAVDPKKGDIGIIAPIAIGFIVGANILAGGAFDGASMNPAVSFGPAVVSWTWDSHWVYWLGPFVGSAIAAIVYEVIFINPSTHEQLPSTDF
PtTIP1;2	-	Potri.009G027200	Chr9:3826662..3828141(+)	2	16..234			TIP1	MAITSIAFGSPAEVGQSDALKAALAEFISMLIFVFAGEGSGMAFNKLTDDGSSTPAGLVAASLAHAFALFVAVSVGANISGGHVNPAVTFGAFLGGHITFIRSILYWVAQCLGSVVACLLLKLATGGLETSAFSLSSGVGVWNAVVFEIVMTFGLVYTVYATAVDPKRGDIGIIAPIAIGFIVGANILAGGAFDGASMNPAVSFGPAVVSWTWDNHWVYWLGPFVGSAIAAIVYEVCFISPTTHEQLTSSDF
PtTIP1;3	-	Potri.010G209900	Chr10:19908494..19910279(-)	2	14..234	PtTIP1;4	WGD	TIP1	MPINRIAFGTPREASHPDALRAALAEFISMLIFVFAGSGSGMAFNKLTDNASTTPSGLVAAALAHAFALFVAVSVGANISGGHVNPAVTFGALIGGNITLLRSILYWIAQLLGSVVACLLLKFATGGLETPAFGLSSGVGAWNALVFEIVMTFGLVYTVYATAVDPKKGNLGIIAPIAIGFIVGANILAGGAFDGASMNPAVSFGPAVVSWTWTNHWVYWLGPFIGAAIAALVYDNIFIGSGGHEPLPTNDF
PtTIP1;4	-	Potri.008G050700	Chr8:2995393..2996896(+)	2	14..234	PtTIP1;4	WGD	TIP1	MPINRIAVGTPGEASHPDSLRAALAEFISTLIFVFAGSGSGMAFNKLTDSASTTPAGLVAAALAHAFALFVAVSVGANISGGHVNPAVTFGALIGGNITLLRSILYWIAQLLGSVVACLLLKFSTGGLETPAFGLSSGVGAWNAVVFEIVMTFGLVYTVYATAVDPKKGNLGIIAPIAIGFIVGANILAGGAFDGASMNPAVSFGPAVVSWTWTNHWVYWLGPFIGAGIAALVYDNIFIGSGGHEPLPTNDF
PtTIP1;5	-	Potri.016G098200	Chr16:9524834..9526455(+)	1	15..234			TIP1	MPIRNIAVGHYRETTQPDALKAALAEFISTLIFVFAGEGSGMAFSKLTDGASNTPAGLIAAAIAHAFALFVAVSVGANISGGHVNPAVTFGAFIGGNITLFRGILYWIAQLLGSTVACLLLKFVTGGLETSAFALSTGVGVWNAFVLEIVMTFGLVYTVYATAIDPKKGNLGIIAPIAIGFIVGANILVGGAFDGASMNPAVSFGPALVSWSWTNHWVYWAGPLVGGGLAGLIYELFFIGFGTHEQLPTTDY
PtTIP1;6	-	Potri.006G121700	Chr6:9698783..9700356(+)	1	14..234	PtTIP1;5	WGD	TIP1	MPIRNIAVGHYHEATQPDALRAALAEFISTLIFVFAGEGSGMAFAKLTDGAANTPAGLIAAAIAHAFALFVAVSVGANISGGHVNPAVTFGAFIGGNITLLRGILYWIAQLLGSTVACLLLKFTTGGLETSAFALSSGVGVWNAFVLEIVMTFGLVYTVYATAVDPKKGNLGIIAPIAIGFIVGANILAGGAFDGASMNPAVSFGPALVSWTWTNHWVYWAGPLIGGGLAGLIYEFFFIGFGNHEQLPTADY
PtTIP1;7	-	Potri.009G005400	Chr9:1031336..1032874(+)	1	22..238	PtTIP1;8	WGD	TIP1	MPNLIVIDRIAIGTVAADFHPNAFKAALAEFISTLIFVFAGQGSTMAYNKLTSNAPTSPAGLIAVALAHAFGLFVAVATSANISGGHCNPAVTFGAFLGGNITLLRGILYWIAQLLGSTVACLLLKFATHYMTVSVFTLSSGVSVWNAFVFEIVMTFALVYTVYATAIDAKKGDVGVIAPLAIGFVLGANILAGGAFEGAALNPAVPFGPALVSWNWHHHWVYWAGPLIGGGLAGVVYELIFISHTHEPLAVVEY
PtTIP1;8	-	Potri.004G216500	Chr4:22328264..22329663(-)	1	22..238	PtTIP1;6	WGD	TIP1	MRNFIIIERITIGRVEDDFHSNAFKAALAEFISTLIFVFAGQGSTMAYNKLTSNAPTSPAGLIAVALAHAFGLFVGVAVSANISGGHVNPAVTFGAFIGGNISLLRGILYWIAQLLGSTVACLLLKYTTHHMTVSVFTLSPGVTVWNAFVFEIVMTFALVYTVYATAIDPKKGDVGVIAPLAIGFVLGANILVGGAFEGAALNPAVPFGPALVSWNWYHHWVYWAGPLIGGGLAGIVYELIFMSHSTHEPLPGGEF
PtTIP2;1	-	Potri.001G186700	Chr1:16453965..16455670(+)	2	16..232			TIP2	MAGIAFGRFDDSFSLGSFKAYLAEFISTLLFVFAGVGSAMAYNKLTGDAALDPAGLVAIAVCHGFALFVAVSVGANISGGHVNPAVTFGLALGGQITILTGIFYWIAQLLGSIVACYLLKVATGGLAVPIHSVAAGVGAIEGVVMEIIITFALVYTVYATAADPKKGSLGTIAPIAIGFIVGANILAAGPFSGGSMNPARSFGPAVASGDFHDNWIYWAGPLVGGGIAGLIYGNVFITDHTPLSGDF
PtTIP2;2	-	Potri.003G050900	Chr3:7492883..7495231(-)	2	15..232	PtTIP2;1	WGD	TIP2	MARIAFGRFNDSFSLGSLKAYLAEFISTLLFVFAGVGSAMAYNKLTGDAALDPAGLVAIAVCHGFALFVAVAVGANISGGHVNPAVTLGLALGGQMTILTGIFYWIAQLLGSIVACYLLKVVTGGLAVPIHSVAAGVGAIEGVVMEIIITFALVYTVYATAADPKKGSLGTIAPIAIGFIVGANILAAGPFSGGSMNPARSFGPAVASGDFHDNWIYWVGPLIGGGLAGLIYGNLYITDHSPSSYEF
PtTIP6;1	PtTIP2;3	Potri.003G077800	Chr3:10639545..10641602(+)	2	14..232			TIP6	MAKIAFGSLGDSFSLASIKAYLSEFIATLLFVFAGVGSAIAYSKLTTDAALDPPGLVAVAVAHAFALFVGVSIAANISGGHLNPAVTFGLAIGGNITFLTGLLYWIAQCLGSIVACLLLKVVTSAEGIPTHGVASGMSAIEGVVMEIVITFALVYTVYATAADPKKGSLGIIAPIAIGFIVGANILAAGPFSGGSMNPARSFGPAVVSGDFSQNWIYWLGPLVGGGLAGLVYGGIFIGSYAPAPVSEDYA
PtTIP6;2	PtTIP2;4	Potri.001G157000	Chr1:13015131..13016604(-)	2	14..232	PtTIP6;1	WGD	TIP6	MVKIAFGSLGDSFSVGSLKAYLSEFIATLLFVFAGVGSAIAYSKLTTDAALDPPGLVAVAVAHAFALFVGVSIAANISGGHLNPAVTFGLAIGGNITILTGLLYWIAQCLGSIAACLLLKFATSAESIPTHGVASGMSAVEGVVMEIVITFALVYTVYATAADPKKGSIGIIAPIAIGFIVGANILAAGPFSGGSMNPARSFGPAVVSGDFSQNWIYWLGPLIGGGLAGLVYGDIFIGSYTAAPVSEDYA
PtTIP3;1	-	Potri.018G152100	Chr18:16916641..16918165(+)	2	13..233	PtTIP1;6	Transposed	TIP3	MPRRYAFGKADEATRPDAMRAALAELVSTFIFVFAGEGSILALDKLYKGTGPPASGLLVVALAHALALFSAVASSINISGGHVNPAVTFGSLVGGRISVIRAVSYWVAQLLGSIFAALLLRLVTNGMIPAGFHVQSEVGEVHGLLLEMALTFGLVYTVYATAIDPKRGSLGIIAPLAIGFVVGANILVGGPFDGASMNPARAFGPALVGWRWRNHWIYWVGPFLGGGLAALIYEYIVISAEPVAHHTHQHQPLAPEDY
PtTIP3;2	-	Potri.017G154800	Chr17:16032235..16033286(+)	2	13..233	PtTIP3;1	Dispersed	TIP3	MPRRHAFGRADEATHPDSMRAALAEFVSTFVFVFAGEGSVLALDKLYKETGPLASGLVVVALAHALALFSAVASSINISGGHVNPAVTFGSLVGGRISVIRAVYYWVAQLLGSIVAALLLRLVTNGMRPVGFHVQSGVGEVHGLLMEMALTFGVVYTVYATALDPKRGSLGIIAPLAIGFIVGANILVGGPFDGASMNPARAFGPALIGWRWRNHWIYWVGPFLGGGLAALIYEYIVIPTEPVPRHAHQHQPLAPEDY
PtTIP4;1	-	Potri.006G239700	Chr6:24877970..24879898(-)	2	13..228	PtTIP2;1	WGD	TIP4	MTKIALGSRHEAAQPDCLKALVVEFVTTFLFVFAGVGSAMAADKLTGDALLGLFVVAVAHAFVVAVMISAGHISGGHLNPAVTIGLLFGGHITVVRSILYWIDQLLASTAACFLLKYLTGGLATSVHTLASGMDYLQGVVWEIVLTFSLLFTVYATIVDPKKGSIDGLGPMLTGFVVGANILAGGAFSGASMNPARSFGPALVSWDWTDHWVYWVGPLIGGGLAGFIYENFFITRSHRPLPSEEEPF
PtTIP5;1	-	Potri.003G108500	Chr3:13251023..13252309(-)	2	21..238			TIP5	MASTSLTARFKQSVTPASLRAYLAEFISTFFYVFAVVGSAMASRKLLPDAAAVPSSLVIVAIANAFALSSAVYIAANASGGHVNPAVTFGMAVGGRINVPTALFYWISQMLASVMACIFLKVATVGQHVPTNTIAEEMTGFGASLLEGVMAFGLVYTVYAAGDPRRGSLGAIGPLAVGLTAGANVLAAGPFSGGSMNPACAFGSAVIAGRLKNQAVYWVGPLIGAAVAGLLYDNVVFPTEAPDSLRGVSDDVGV
PtTIP5;2	-	Potri.001G124800	Chr1:10134363..10135741(+)	2	21..238	PtTIP5;1	WGD	TIP5	MAPTSLTARFQQSVTPASLRAYLAEFISTFFYVFAVVGSAMASRKLLPDAAADPSSLVIVAIANAFALSSAVYIAANASGGHVNPAVTFGMAVGGHINVPTALFYWISQLLASVMASIFLKVTTVGQHVPTYTIAEEMTGFGASLLEGVMTFGLVYTVYAAGDPRRSSLGAIGPLAVGLMAGANVLAAGPFSGGSMNPACAFGSAVIAGKFKNQAVYWVGPLIGASVAGLLYDNVVFPTQAPDSGRRGVSEGVGV
PtNIP1;1	-	Potri.004G063000	Chr4:5185323..5187757(+)	4	40..250			NIP1	MAEIDGTNGNGNHGGVVLDIKDNYPSSSSIKEVSVLNFYVPFMQKLVAEIAGTYFLIFAGCSSVAVNLNFDKVVTLPGISITWGLAVMVLVYSVGHISGAHFNPAVTLAFATCKRFPWKQVPAYVACQVIGATLAAGTIRLLFQGDQDHFTGTMPAGSNLQSFVVEFIITFYLMFIISGVATDNRAIGELAGLAVGSTVLLNVMFAGPISGASMNPARSLGPAIVSHQYKGLWIYIVSPILGAQAGAWVYNLIRYTDKPLREITKSASFLNGKESS
PtNIP1;2	-	Potri.011G072100	Chr11:6898503..6900832(+)	4	41..252	PtNIP1;1	WGD	NIP1	MADIDGTGSNGNHGGVVLDIKDDHPPTSSNLTKEDSDLYFSVPFMQKLVAEIVGTYFLIFAGCSSVAVNLNFEKVVTLPGISIVWGLAVMVLVYSLGHISGAHFNPAVTLAFATCKRFPWKQVPAYISCQVIGSTLAAGTIRLIFQGKQDHFTGTMPAGSDLQSFVVEFIITFYLMFIISGVATDNRAIGELAGLAVGSTVLLNVMFAGPISGASMNPARSLGPAMVSHEYRGIWIYVVSPILGAQAGAWVYNLIRYTDKPLREITKSASFLQSKGRF
PtNIP2;1	-	Potri.017G083300	Chr17:10014963..10018757(-)	4	30..238			NIP2	MATVDQEMNISVESSRFHFVKLFREHYPSGFLRKVVAEVIATYLLVFVTCGAAAISASDEHKVSKLGASVAGGLIVTVMIYAVGHISGAHMNPAVTTAFAAVLNFPWKQVPFYAAAQLTGAISASFTLKVLLHPIRNVGTTSPSGTAVQALIMEIVVTFSMMFITSAVATDTKAVGELAGIAVGSAVCITSILAGPVSGGSMNPARTLGPAIASRYFKGVWVYLLGPVTGTLLGAWSYNLIRVTDKPVQAIPRRFSFGSRRTRAIDEQSPSMGPLDAF
PtNIP3;1	PtNIP1;5	Potri.002G097000	Chr2:6997442..6999188(-)	4	43..254	PtNIP1;1	Transposed	NIP3	MSSSNSITEPSPKFQLPTRRSIMAEAKAASPAPEWLSTRNAALSNFQKIVAELMGTYILVFVGCGAALTDKVQRLNMLGIAIVWGAVLMAAIYALGHVSGAHFNPAVSIALAVVRKFSWKEVPMYILAQVLGSTLASLTLRMLFHEQGNIQPIVNQYSDPTSDLEAIVWEFIITFILMFTICGVATDPRASKDLSGVAIGGAVMFNAMIAGPITGASMNPARSLGPALVSGVYKNLWVYIVSPILGAMAAAAVYSVLRVPEPAKPEDTNKSTYNNLNLHADP
PtNIP4;1	PtNIP1;3	Potri.010G112900	Chr10:13147148..13148861(+)	4	29..239			NIP4	MPWNNEFGDDTEGGKKTESSDEDSPPETTVQIIQKIIAEMIGTFFLIFMGCGSVVVNQMYGSVTFPGVCVVWGLIVMVMVYSVGHISGAHFNPAVTVTFAIFRHFPYKQVPLYIAAQLLGSLLASGTLSLLFSVTDEAYFGTIPVGPDIRSFVTEIIISFLLMFVISGVATDNRAIGELAGIAVGMTIMLNVFVAGPVSGASMNPARSLGPAIVMRQFKGIWVYIVGPPIGTILGALCYNIIRFTDKPLREITKTASFLKSKN
PtNIP8;1	PtNIP1;4	Potri.017G128200	Chr17:13944157..13946199(+)	4	41..249	PtNIP4;1	WGD	NIP8	MARKSDGIESQEITSMEEGLATPTDPKENGKFDCCTSPAAVTITQKLIAEVIGTYFVIFAGCGSVAVNNIYGSVTFPGVCVTWGLIVMVMIYSLGHISGAHFNPAVTIAFAIFRRFPSWQVPLYIIAQLMGSILASGTLALALDVTPEAFFGTVPVGSDGQSLVLEIIISFLLMFVISGVSTDDRAVGDLAGIAVGMTILLNVFVAGPVSGASMNPARSIGPAVVKHQFKGLWVYIVGPIIGAIAGAFACNLIRWTDKPLGELTKVGSFIKSGSKNYAS
PtNIP5;1	PtNIP3;3	Potri.001G455000	Chr1:48962438..48967439(+)	3	69..278			NIP5	MPESEAGTPAVSAPNTPGTPGGPLFTGLRVDSLSYSDRKIMPKCKCLPVTAPTWGQPHTCFLDFPAPDVSLTRKLGAEFVGTFILIFAATAGPIVNQKYNNAETLIGNAACAGLAVMIIILSTGHISGAHLNPSLTIAFAALRHFPWVQVPAYIAAQVSASICASFALKGVFHPFMSGGVTVPSVSTGQAFALEFLITFNLLFVVTAVATDTRAVGELAGIAVGATVMLNILVAGPSSGGSMNPVRSLGPAVAAGTYKDIWIYLVAPTLGALVGAATYTAVKLREEEADPPRQVRSFRR
PtNIP5;2	PtNIP3;4	Potri.011G146900	Chr11:16641220..16646830(-)	3	70..279	PtNIP5;1	WGD	NIP5	MPGPEEAGTPTVTAPNTPGTPGGPLFTGLRVDSLSYSDRKIMPKCKCLPVTAPNWGQPHTCFLDIPSPDVSLTRKLGAEFVGTFILIFMATAGPIVNQKYDHAETLIGNAACAGLAVMIIILSTGHISGAHLNPSLTIAFAALRHFPWVQVPAYIAAQVSASICASFALKGVFHPFMSGGVTVPSVSTGQAFALEFFITFNLLFVVTAVATDTRAVGELAGIAVGATVMLNILVAGPSTGGSMNPVRTLGPAIAAGNYKKIWIYLVAPTLGAVVGAGAYTLVKLRDDETDPPRPVRSFRR
PtNIP6;1	PtNIP3;1	Potri.003G180900	Chr3:18794556..18797460(-)	4	71..279			NIP6	MDNAEVPSVPSTPATPGTPGAPLFGGFKGERGVHGRKSLLRSCKCFSVEEWAMEEGRLPPVSCSLPPPPVSLARKVGAEFIGTLILIFAGTATAIVNQKTQGSETLVGLAASSGLAVMIVILATGHISGAHLNPSITIAFAALKHFPWKHVPVYIGAQVLASLCAAFALKGIFHPVMGGGVTVPSGGYGQAFALEFITSFILMFVVTAVATDTRAVGELAGIAVGATVMLNIFIAGETTGASMNPVRTLGPAIAVNNYKAIWIYLTAPILGALCGAGTYSAVKLPEEDGDSNEKTSAARSFRR
PtNIP6;2	PtNIP3;2	Potri.001G046800	Chr1:3490477..3493601(+)	4	71..279	PtNIP6;1	WGD	NIP6	MDTEEVPSAPSTPATPGTPGAPLFGGFKGERGVHGRKSLLRSCKCFGVEEWAMEEGRLPPVSCSLPPPPVSLARKLGAEFMGTLILIFAGTATAIVNQKTQGSEALIGLAASTGLAAMIVILSTGHISGAHLNPSITIAFAALKHFPWKHVPVYIGAQVLASLCAAFALKVIFHPMMGGGVTVPSGGHGQAFALEFIISFILMFVVTAVATDTRAVGELAGIAVGATVMLNILIAGETTGASMNPVRTLGPAIAANNYKAIWVYLTAPILGALCGAGTYSAVKLPEEDGDTNEKTSATRSFRR
PtNIP7;1	PtNIP3;5	Potri.008G203300	Chr8:14568575..14571002(+)	4	71..277			NIP7	MKHLLEEITSAHVPKTAVLPPASSSSSSTDDQEMDSNSMPMKRHIFIKKSSFCSFLHGMDLNPARMVLAEMVGTFLLLFCVCGIVACTQILRGEVGLMEYASVAGLTIIVVIFSIGSISGAHVNPAVTIAFATFGHFPWSKVPLYILAQTVGSVSATYVGSSVYGVKTELMTTRPAIGCSSAFWVEFMATFMLMFLAASLTSQSRSIGPLSGFLYGIAIGLAVLITGPVSGGSLNPARSLGPAIVSWDFKDIWVYITAPTIGAVAGALMFHLLRIRPQACSANSSPDDDLLVHSIAFTES
PtXIP1;1	-	Potri.009G128100	Chr9:10521412..10522134(-)	1	15..240	PtXIP3;1	Tandem	XIP1	MWRATLTELVATTLTTCLLFTLTTSIISCLESTTAEPKFLIPFAIIVIAFFFLLTTVPLSGGHMSPVFTFIAALEGVITPVRALFYMSAQCVGSIVAYLVIKSVMDKNAEEKYSLGGCMIDGNGEGISPTNAFILEFSCTFIVLFVGVTVAFDKRRCKELGLQMVCGILAGAMALAFFVSISVTGRAGYAGVGLNPARCLGPSLLKGGRLWYGHWVFWVGPFVACIVYYGFTLTLPTGTS
PtXIP2;1	-	Potri.009G128500	Chr9:10529971..10531618(-)	2	51..289			XIP2	MAGNAGVVQDEEIGYGGNKVQPFASTPRPSKTERGKRDSSALSRILGLDELVSLNVWRASLAEVFGTAVLVFAMDTIVISSYETQTKTPNLVMATLIAITIAILLLATFPISGGHINPAITLSAMFTGLITVSRAAIYILAQCIGAILGALALKAVVNSTIEQTFSLGGCTLEIVAPGPSGPVAIGLETGQALWLEIICTFVFLFSSIYIAFDRRQAIALGRVVFCSIIGLVVGLLVFISTTVTATKGYAGVGMNPARCLGPALVRGGHLWKGHWVFWVGPVVASVAFSLYTKMIPREHLLEQNQNREAFHVVVSVNVIIHLLPFHGHNVV
PtXIP3;1	-	Potri.009G128300	Chr9:10526177..10527620(-)	2	29..262	PtXIP2;1	Tandem	XIP3	MAEALKNEGGKTKQITWREILGLEDLLSLTVWRASVAELLGTAVLVFALDTIVISTIQTGTNMPNLILSTLVAIIITILLLATFPISGGHINPIITFAAFLTGLISLSKTFIYILAQCVGAIFGALALKAVVNSEIEKTYSLGGCTLTIVAPGPHGPTVIGLETNQALWLEIICGFVFLFASVWMAFDHRQAQGIGRVGVFIIGGIVLGLLVFVSTTVTTTKGYAGAGLNPARCLGPAIVRGGHLWNGHWVFWVGPAVACVAFAVYTKIIPRQLAHTIE
PtXIP3;2	-	Potri.009G128000	Chr9:10518953..10520240(-)	2	55..288	PtXIP1;1	Tandem	XIP3	MAEALKNEGGKTKQITLREILGLEDLLSLTVWRASVAELLGTAVLVFALDTIVISTIQTGTNMPNLILSTLVAIIITILLLATFPISGGHINPIITFAAFLTGLISLSKTFIYILAQCVGAIFGALALKAVVNSEIEKTYSLGGCTLTIVAPGPHGPTVIGLETNQALWLEIICGFVFLFASVWMAFDHRQAQGIGRVRVLIIVGIVLGLLVFVSTTVTATKGYAGAGLNPARCLGPAIVRGGHLWNGHWVFWVGPAIACVAFAVYTKIIPRQLAHTIE
PtXIP3;3	-	Potri.009G127900	Chr9:10510764..10511944(-)	2	54..292	PtXIP3;2	Tandem	XIP3	MAGYTEGDEENLFRANKIQRFATTATTPTAEVVKNEKRMKKQKSTKLSEILGLEDLVSLTVWRASVAELIGTAVLVFTLDTIVISTIRIETKIPNLILSILAAIIITILILATFPISGGHINPLVTFAALLTGLVSLSKAIIYILAQCVGGIFGALALKAVVNREIQQTFSLGGCTLTVVAPGPDGQTVIGLETSQALWLEIICGFVFLFASVWMAFDQRQAKALGRVNVFIIIGIVVGLLVYISTTVTATKGYAGAGLNPARCLGPAIVRGGHLWDGHWVFWVGPGIACVLFALYTKLIPPQLSHTIE
PtXIP3;4	-	Potri.004G167000	Chr4:18672434..18673602(-)	2	58..292	PtXIP3;3	WGD	XIP3	MAGYPGSTVEDEESLYSGKKPQPSATTPMAKVVQNEGGIQKKKSPTLREILGLEDLFSLTTWRASVAELLGTAVLVFALDTIVISTIQTQTKTPNLILSTLVAIIVTILLLATYPISGGHINPIVTFAALLTGLISISKAFIYILAQCVGGIVGALALKAVVNSEIERTFSLGGCTLTVVAPGPEGPTVVGLETGQALWLEIICGFVFLFASVWMAFDHRQAKGLGRVNVLIIVGIVLGLLVYVSTTVTATKGYAGAGLNPARCLGPAIVRGGHLWNGHWVFWVGPAIACVAFAIYTKVIPSQLSHTIE
PtSIP1;1	-	Potri.013G053400	Chr13:3984899..3988199(+)	2	4..225			SIP1	MGAVKAAIGDAVFTFMWVFVSSMFGLFTNVIVTALGLQTLVWAPVLANASLIFAFVFLFNFLGEFLGGATFNPTGTASFYAAGVGGDSLFSMALRFPAQAAGSVGGSLAILEVMPLQYKHMLGGPTLQVDLQTGGLAEGVLTFLMTFAVLVIILKGPRSSLVQAWFLATVTVTLVSAGSTYTGPSMNPAFAFGWAYVNKWHNTWEQLYVYWICPFIGAILAAWVFRVVFPPPAPKQKKT
PtSIP1;2	-	Potri.019G030900	Chr19:3457531..3462352(+)	2	5..225	PtSIP1;1	WGD	SIP1	MGAIKAASGDAVLTFMWVFVSSMFGLFTNLIVTALGLQTLVWAPLVITTFIVFTFVFLFNLIGEALGGASFNPTGTASFYAAGVGGDTLFSMALRFPAQAAGAVGGALAIMEVMPVQYKHMLGGPTLQVDLHTGGLAEGVLTFLMSFAVLVIILKGPRNPLVQTLFLAIATITLVVAGSTYTGPSMNPANAFGWAYVRKWHNTWEQLYVYWICPFIGAILASWVFRAVFPPPAPKQKKA
PtSIP3;1	PtSIP1;3	Potri.002G227500	Chr2:21711801..21713083(-)	0	49..226			SIP3	MGAIKGAIVDGILTAMWVFSVPLLGVFSSIIATYVGVEAMSIAGLFISINVAALFMLTFSLIGAAFGGASFNPATTITLYIAGLKPDASLLSMALRFPVQAAGGVGGAMAIRGVMPKHYRHVLKGGPSLRVDLHTGAIAEGVLTFLICLTLHFLLLKGPKNVVLKVWFLAVATVGLVMAGGKYTGPSMNPANAYGWAYLGNRHTTWDFFYVYWICPFIGAILAAFVSKFLFKAAPIKEKKA
PtSIP3;2	PtSIP1;4	Potri.014G154400	Chr14:11996736..11998034(-)	0	48..226	PtSIP3;1	WGD	SIP3	MGAIKGAIVDGILTCMWVFSVPLLGVFSSIIATYVGVEAMSIAGLFITINVAALFMLTFSLIGAACGGASFNPATTITLYTAGLKPDASLMSMALRFPVQAAGGVAGAMAITEVMPKQYRYVLRGGPSLKVDLHTGAIAEGVLTFLICLALHFVLLKGPKNFVLKVWLLAVATVGLVMAGGKYTGPSMNPANAYGWAYLSNRHTTWDFFYVYWICPFIGATLAALISKFLFKAPPIKDKKA
PtSIP2;1	-	Potri.016G024900	Chr16:1405546..1408130(+)	2	3..217			SIP2	MVSKTRLILSDFVVSLMWVWSGSLIKIFVFKVLGMGHDSRGEFLKNSLSIMNMFLFAFLGKFTKGGAYNPLTILSSAISGDFSQFLFTIGARIPAQVIGSITGVRLFIDTFPEIGLGPRLTVDIHKGALTEGLLTFAIVTISLGLARKIPGSFFMKTWISSVSKLSLHILGSDLTGGCMNPASVMGWAYARGDHITKEHILVYWLAPIEGTLLAVWTFKLLFRPQKQDEKEKLKGKTE
PtSIP2;2	-	Potri.006G027200	Chr6:1832310..1834505(+)	2	3..217	PtSIP2;1	WGD	SIP2	MVSKTRLIVSDFIVSIIWVWNGALIKMFVFKVLQMGHDSRGEFMRQSLTVVSLFFFAFLAKVTKGASFNPLAVLSSAISGDFSHFLFTIGTRIPAQVIGSITAVRLLIDTFPEIGRGPRLNVDIHKGALTEGLLAFGVVTISLGLARKIPGSFFMKTWISSISKLSLHILGSDLTGGCMNPASVMGWAYARGDHITKEHILVYWLAPIQGALLAAYTFKLLFRPQKQDEKEKLKGKTD
RcPIP1;1	-	29969.t000006	Scf29969:73604..75299(+)	3	46..276			PIP1	MEGREEDVSVGANRYGERQPIGTAAQTQDVKDYSEPPPAPLFEPGELSSWSFYRAGIAEFVATFLFLYITVLTVMGVVKSPSKCSTVGIQGIAWAFGGMIFALVYCTAGISGGHINPAVTFGLFLARKLSLTRAVFYMIMQCLGAICGAGVVKALEKGHEYERLGGGANTVSSGYSKGDGLGAEIVGTFILVYTVFSATDAKRNARDSHVPILAPLPIGFAVFLVHLATIPITGTGINPARSLGAALIYNKDQAWDDHWIFWVGPFIGAALAALYHQIVIRAIPFQSK
RcPIP1;2	-	29669.t000017	Scf29669:101932..104366(-)	3	46..276	RcPIP1;3	Tandem	PIP1	MEGKEEDVRLGANKYRETQPIGTAAQSQDDKDYTEPPPAPLFEPGELTSWSFYRAGIAEFIATFLFLYISVLTVMGVVKAPTKCSTVGIQGIAWAFGGMIFALVYCTAGISGGHINPAVTFGLFLARKLSLTRALFYMVMQCLGAICGAGVVKGFEGSHDYTRLGGGANSVNPGYTKGDGLGAEIVGTFVLVYTVFSATDAKRSARDSHVPILAPLPIGFAVFLVHLATIPITGTGINPARSLGAAIIFNKDQGWDEHWIFWVGPFIGAALAALYHQVVIRAIPFKK
RcPIP1;3	-	29669.t000018	Scf29669:107553..109461(-)	3	46..276	RcPIP1;1	WGD	PIP1	MEGKEEDVRLGANKYRETQPIGTAAQSQDDKDYTEPPPAPLFEPGELTSWSFYRAGIAEFIATFLFLYISVLTVMGVVKAPTKCSTVGIQGIAWAFGGMIFALVYCTAGISGGHINPAVTFGLFLARKLSLTRALFYMVMQCLGAICGAGVVKGFEGSHDYTRLGGGANSVNPGYTKGDGLGAEIVGTFVLVYTVFSATDAKRSARDSHVPILAPLPIGFAVFLVHLATIPITGTGINPARSLGAAIIFNKDQGWDDHWIFWVGPFIGAALAALYHQVVIRAIPFKKC
RcPIP1;4	-	30190.t000465	Scf30190:2676127..2679732(+)	3	44..274			PIP1	MEGKEEDVRLGANKFTERQPIGTSAQTDKDYKEPPPAPLFEPGELSSWSFYRAGIAEFMATFLFLYITVLTVMGVSKSGNKCATVGTQGIAWAFGGMIFALVYCTAGISGGHINPAVTFGLFLARKLSLTRALFYMVMQCLGAICGAGVVKGFEGDRTYETLGGGANVVNAGYTKGDGLGAEIVGTFVLVYTVFSATDAKRNARDSHVPILAPLPIGFAVFLVHLATIPITGTGINPARSLGAAIIFNKDHAWDDHWIFWVGPFIGAALAAVYHQIVIRAIPFKSRA
RcPIP1;5	-	30174.t000011	Scf30174:1747452..1750093(+)	3	44..273	RcPIP1;4	WGD	PIP1	MEGKEEDVTLGANRFPERQPIGTAAQTEKDYNEPPSAPLFLPGELKSWSYYRAGIAEFMATFLFLYITVLTVMGYNRSPNKCASVGVQGIAWAFGGMIFALVYCTAGISGGHINPAVTFGLLLARKLSLNRAIFYMVMQCLGAICGAGVVKGFQPTPYERVGGGANMVNPGYSKGDGLGAEIVGTFVLVYTVFSATDAKRSARDSHVPVLAPLPIGFAVFLVHLATIPITGTGINPARSLGAAIIYNKDHAWDDHWIFWVGPFIGAALAALYHQIIIRAIPFKARA
RcPIP2;1	-	30078.t000130	Scf30078:846884..849450(+)	3	32..267			PIP2	MGKDVEVGGHGGEFHAKDYHDPPPAPLIDAEELTKWSFYRAIIAEFIATLLFLYITVLTVIGYKSQTDPAKNADACGGVGILGIAWAFGGMIFILVYCTAGISGGHINPAVTFGLFLARKVSLVRAIMYMAAQCLGAICGCGLVKAFQRAYYNRYGGGANELADGYSTGTGLGAEIIGTFVLVYTVFAATDPKRNARDSHVPVLAPLPIGFAVFMVHLATIPVTGTGINPARSFGAAVIYNKEKAWDDQWIFWVGPFIGAAIAAIYHQYVLRASAAKALGSFRSSSNI
RcPIP2;2	-	27516.t000007	Scf27516:79695..83007(+)	3	31..262	RcPIP2;1	WGD	PIP2	MVKDMEVGERGPFSAKDYHDPPPAPLIDAVELTKWSFYRALIAEFIATLLFLYITVLTVIGYKSQSESDSCGGVGILGIAWAFGGMIFILVYCTAGISGGHINPAVTFGLFLARKVSLVRAIMYMVAQCLGAICGVGLVKAFQSSHYKRYGGGANTLDDNYSTGVGLGAEIIGTFVLVYTVFSATDPKRSARDSHVPVLAPLPIGFAVFMVHLATIPITGTGINPARSLGAAVIYNQDKAWDDQWIFWVGPFIGAAIAAFYHQFILRAGAVKALGSFRSNPTV
RcPIP2;3	-	28076.t000002	Scf28076:21259..23855(+)	3	34..268	RcPIP2;1	WGD	PIP2	MAKDVEVAEATGGEFSAKDYHDPPPAPLIDVDELGKWSFYRALIAEFIATLLFLYITVLTVIGYKSQTDPDKNADACGGVGILGIAWAFGGMIFILVYCTAGISGGHINPAVTFGLFLGRKVSLIRALGYMVAQCLGAICGCGLVKAFQKAYYNRYGGGANELADGYNKGTGLGAEIIGTFVLVYTVFSATDPKRSARDSHVPVLAPLPIGFAVFMVHLATIPITGTGINPARSFGAAVIYNKEKAWDDQWIFWVGPFIGAAIAAFYHQYILRAAAIKALGSFRSNA
RcPIP2;4	-	29869.t000059	Scf29869:698970..701298(-)	3	31..258			PIP2	MAKDVGEETQTSHGKDYVDPPPAPLVDMAELKLWSFYRALIAEFIATLLFLYITVATVIGYKKQTDPCGGVGILGIAWAFGGMIFILVYCTAGISGGHINPAVTFGLFLARKVSLIRAVAYMVAQCLGAICGVGLVKAFMKNPYNRLGGGANSVASGYSNGTALGAEIIGTFVLVYTVFSATDPKRSARDSHVPVLAPLPIGFAVFMVHLATIPITGTGINPARSFGAAVIYNNDKVWDDHWIFWVGPFVGALAAAAYHQYVLRAAGIKALGSFRSNPTN
RcPIP2;5	-	28962.t000006	Scf28962:23278..25344(-)	3	33..249	RcPIP2;4	WGD	PIP2	MAGDQDRQVEEEEEESDGKDYVEPPPSFNCGITATLLFLYVSVATVIGHKAQISPCDGVGILGIAWAFGAMIFVLVYCTAGISGGHINPAVTFGLLVARKVSLDRAVSYMISQCLGAICGVGLVKAFMEHDYINITLGGGANSVATGYSKGAALGAEIVGTFVLVYTVFSATDPKRKARDSHVPILAPLPIGFAVFAVHLATIPITGTGINPARSLAAAIIYNTRKVWEEHWIFWVGPLVGALLAAVYYQYVIKGGAIKSLGSFRSSNLM
RcTIP1;1	-	30078.t000047	Scf30078:302469..304194(+)	1	14..234			TIP1	MPIRNIAVGHPHEATQPDALKAALAEFISTLIFVFAGEGSGMAFNKLTNNGAATPSGLVAAAIAHAFALFVAVSVGANISGGHVNPAVTFGAFVGGNITLLRGILYWIAQLLGSTVACLLLKFSTGGLTTSAFALSSGVGVWNAFVFEIVMTFGLVYTVYATAVDPKKGSLGTIAPIAIGFIVGANILAGGAFDGASMNPAVSFGPALVSWSWENHWVYWAGPLVGGGLAGLVYEFFFIHSTHEQLPTTDY
RcTIP1;2	-	28180.t000017	Scf28180:101668..103298(+)	2	14..234			TIP1	MPISRIAVGNPGEASQPDALRAALAEFFSMIIFVFAGEGSGMAFNKLTDGGSTTPSGLVAASLSHAFALFVAVSVGANISGGHVNPAVTFGAFIGGHITLLRGILYWIAQLLGSVVACLLLKFSTGGLETSAFALSSGVSSWNAVVFEIVMTFGLVYTVYATAVDPKKGNIGIIAPIAIGFIVGANILAGGAFDGASMNPAVSFGPAVVSWTWTNHWVYWVGPLIGSAIAAIVYDNIFIGYGAHEPLPVNDF
RcTIP1;3	-	29788.t000021	Scf29788:135388..137224(+)	2	16..234	RcTIP1;2	WGD	TIP1	MAITSIAFGSPAEAGQPDALKAALAEFISMLIFVFAGEGSGMAFNKLTSDGATTPAGLVAASLAHGFALFVAVSVGANISGGHVNPAVTFGAFVGGHITFIRSILYWIAQLLGSVVACLLLKFSTGGLETSAFALSSGVGAWNAVVFEIVMTFGLVYTVYATAVDPKKGNIGIIAPLAIGFIVGANILAGGAFDGASMNPAVSFGPAVVSWTWDNHWVYWLGPFVGAGIAAIVYETFFISPSTHEQLPSADF
RcTIP1;4	-	29589.t000040	Scf29589:300492..301877(-)	1	18..235	RcTIP1;1	WGD	TIP1	MPITRIAIGLPQHDILQSDALKAALAEFFSTAIFVFAGEGSSMAFSKLTDDGSSTPAAIIMASLAHAFGLFVGVSTAANISGGHCNPAVTFGAFLGGNISLLRGILYWIAQLLGSTVACLLLKFSTHGMTTSAFALSSGVNVWNAFVFEIVMTFGLVYTVYATAIDPKKSEVGIIAPLAIGFVVGANILAGGAFEGASMNPAVSFGPALVSWDWTNHWVYWAGPLIGGGLAGIVYDLFFITYSHEPVPSSEL
RcTIP2;1	-	30146.t000119	Scf30146:891669..893065(-)	2	16..232			TIP2	MAGIAFGRFDDSFSLGSFKAYLAEFISTLLFVFAGVGSAIAYGKLTSDAALDPAGLVAIAICHGFALFVAVAVGANISGGHVNPAVTFGLALGGQITILTGIFYWIAQLLGSIVACFLLKVVTGGLATPIHSVAAGVGAIEGVVMEIVITFALVYTVYATAADPKKGSLGTIAPIAIGFIVGANILAAGPFSGGSMNPARSFGPAVVSGDFTDNWIYWVGPLVGGGLAGLIYGNLYMPGDHAPLSSDF
RcTIP6;1	RcTIP2;2	30101.t000004	Scf30101:54578..56981(+)	2	15..232			TIP6	MVKIAFGSLGDSFSAGSLKAYLSEFIATLLFVFAGVGSAIAYSKLTTDAALDPPGLVAVAVAHAFGLFVGVAIAANISGGHLNPAVTFGLAVGGNITILTGIFYWIAQCLGSIVACLLLQFVTNGKSIPTHGVASGMSAIEGVVMEIVITFALVYTVYATAADPKKGDLGIIAPIAIGFIVGANILAAGPFSGGSMNPARSFGPAVVSGDFSENWIYWVGPLIGGGLAGLVYSCSFIGSYSAAPSSEEYA
RcTIP3;1	-	29681.t000071	Scf29681:356430..358852(+)	2	13..233	RcTIP1;3	Transposed	TIP3	MPRRYAFGRAEEATHPDSIRATLAEFVSTLIFVFAGEGSVLALDKLYRETGPPASGLVMVALAHGLALFSAVSASINISGGHLNPAVTFGALVGGRISVVLAFYYWIAQLLGAIVASLLLRLVTNGMRPVGFHVTSGVGEVHGLIMEMVMTFGLVYTVYATAIDPKRGSLGIIAPLAIGFIVGANILVGGPFDGASMNPARAFGPALVGWRWNNHWIYWLGPFVGGGLAALIYEYMVIPTEPPHHTHQPLAPEDY
RcTIP4;1	-	29794.t000118	Scf29794:783045..784479(-)	2	12..228	RcTIP2;1	WGD	TIP4	MAKIALGTRREATQSDCIKALIVEFITTFLFVFAGVGSAMAANKLLGDSLVGLFFVAMAHTLVVAVMISAGHISGGHLNPAVTLGLLAGGHITVVRSILYWIDQLLASSAACFLLNYLTGGMATPVHTLASGVGYVQGIVWEIVLTFSLLFTVYATIVDPKKGSIDGLGPTLTGFVVGANILAGGPFSGASMNPARSFGPALVSWDWTDHWVYWVGPLIGGGLAGFIYENFFIIRSHRPLPNDEENY
RcTIP5;1	-	30147.t000502	Scf30147:1083709..1086062(+)	2	15..230			TIP5	MAPTSLLARFEQSVTRDALRSYLAEFISTFFFVFAVVGSSMASRKLMPAADPSNLVIVALANAFALSSAVYIAANISGGHVNPAVTFSMAIGGHISVPTALFYWVSQLVASVMACLLLRVAAVGQNLPTYIIAEEMTGFGASIVEGVLTFGLVYTVYAAGDPRRSLLGATGPLVIGLMAGANVLAAGPFSGGSMNPACAFGSAVVAGRFKNQAVYWVGPLLGATVAGLLYDNVVFPNQVPDSIRGISDGVGA
RcNIP1;1	-	30026.t000052	Scf30026:382992..385763(+)	4	34..245			NIP1	MAEISGNGNHGVVLDIKDVNPPPSASKDSVLSFSVPFMQKLIAEMVGTYFLIFAGCTSVAVNLNFDKVVTLPGISIVWGLAVMVLVYSVGHISGAHFNPAVTLAFATCKRFPWKQVPAYIACQVIGSTLAAGTIRLIFTGKQDHFTGTMPAGSDMQSFVVEFIITFYLMFIISGVATDNRAIGELAGLAVGATVLLNVMFAGPISGASMNPARSLGPAIVSHKYKGLWIYIVSPTLGAQAGAWVYNMIRYTDKPLREITKSASFLKSTGRA
RcNIP2;1	-	27860.t000001	Scf27860:3885..7450(+)	4	49..256	RcNIP1;1	Transposed	NIP2	METIIDPNLNNSSSSPASPEHLVSVENPKSEKSFLCLVQSFQNQYPPRFPRKVVAEVIATYLLVFVTCGAAAISSADDKRISKLGASLAGGLIVTVMIYAVGHVSGAHMNPAVTTAFAAVRHFPWKEVPYYAAAQLTGAISASFTLKVLLHPVKHIGTTSPSGSDFQALVMEIVVTFCMMFVTSAVATDTKAIGELAGIAVGSAVCITSILAGPISGGSMNPARTLGPAIASAYYKGIWVYIVGPVVGTLLGSWSYNFIRVTDQPLQAISPRSFSAKLRRIRSTNEQPTNKDPFDAL
RcNIP3;1	-	29908.t000084	Scf29908:1222967..1225139(-)	4	43..254	RcNIP1;1	Transposed	NIP3	MASPNSITSEVSSKIQLPIKHSIPTEAKASRSREWFVTDDASPSVFQKIVAELVGTYILIFVGCGVALTDEVQRLTMVGIAIAWGVVLMALIYAVGHVSGAHFNPAVSIAFAAGRKFPWKHVPMYILAQVLGSTLASLTLRVLFNDLDDIEVTVTQYKDSTSDLEAIIWEFIITFILMFNILAVATDYRAVKYLSGVAIGGTLLFNALLAGPITGASMNPARSLGPAIVSGVYKNLWVFIVSPIFGALAATYVYNMLRVPEPEKSEEKTKNIFNHLYTATDP
RcNIP8;1	RcNIP4;1	29816.t000013	Scf29816:130426..132884(-)	4	34..244	RcNIP4;1	Transposed	NIP8	MSGENHVRSLEEGQCSDFVPPNNSKSDFCSSNATVQLLQMLIAETIGTYLVIFCGCGSVAVNKIYGSVTFPGICVVWGLIVMVMVYSVGHISGAHFNPAVTITFAIFRQFPYKQVPIYIVAQVVGSLLASGTLYYIFSVTDEAFFGTVPVGPPMRSFVLEIIISFLLMFVISGVATDNRAIGELAGIAVGMTIMLNVFIAGPVSGASMNPARTLGPAIVMRTYKGIWVYMAGPVIGAILGGFAYNLIRFTDKPLREITKSSSFMKSFRG
RcNIP4;1	RcNIP4;2	28827.t000002	Scf28827:15568..18585(+)	4	29..241			NIP4	MTNIEEGLVVTSTKSNPNPTSFGTCLSPKSVNIAQKVVAELIGTYFVIFAGCGSVAVNNIYGSVTFPGVCVTWGLIVAVMIYSVGHISGAHFNPAVTITSAIFHRFPMHEVPLYIVAQVMGSILASGTLALVVDVNPKAYFGTVPVGSNWQSLIMEIIITFLLMFVISGVTTDDRTTAGPLGGIGVGMTILLNVFVAGPVSGASMNPARSIGPAIVKHVYKGLWVYIVGPIVGAILGASAYNLLRSPYNQTP
RcNIP5;1	-	30068.t000130	Scf30068:792230..798545(+)	3	69..277	RcNIP6;1	Transposed	NIP5	MPESEAGTPTVSAPNTPGTPGGPLFSALRIDSLSYDRKSMPRCKCFPVNAPTFGPPHTCFTDFPAPDISLTRKLGAEFVGTFILIFAATAGPIVNQKYNGVETLIGNAACAGLAVMIIILSTGHISGAHLNPSLTIAFAALRHFPWVQVPAYIAAQVSASICASFALKGVFHPFMSGGVTVPSVSTGQAFALEFLITFNLLFVVTAVATDTRAVGELAGIAVGATVMLNILVAGPSSGGSMNPVRTLGPAVAAGNYRALWIYLVAPTLGAIAGAGTYSAVKLREEEVDPPRPVRSFRR
RcNIP6;1	-	29588.t000015	Scf29588:109896..113370(+)	4	76..284			NIP6	MDNEEVPSAPSTPATPGTPGAPLFGGFKGDRGNGNGVGFGRKSLLKSCKCFSVEEWSLEEGRLPPVSCSLLPPPVSLARKVGAEFIGTLILMFAGTATAIVNQKTQGTETLIGLAVSTGLAVMIVILSTGHISGAHLNPSITIAFAALRHFPWKHVPVYIGAQVSASVCAAFALKVIFHPFMSGGVTVPSGGYGQAFALEFIISFNLMFVVTAVATDTRAVGELAGIAVGATVTLNILIAGETTGASMNPVRTLGPAIAANNYKAIWVYLTAPILGALCGAGIYSAVKLPEEDGDAREKPSTARSFRR
RcNIP7;1	-	29844.t000176	Scf29844:993874..996212(+)	4	62..267			NIP7	MKMKHLLEEQPSPDTFMNASSSDASRDCSQDTGSNALSTNGDIFAKYSNFGCFPKELDLNPARMVLAEFMGTFILMFCVCGIMASTQLTGGQVGLLEYAATAGLTVIVLVFAIGPISGAHVNPAVTIAFATFGHFPWSKVPFYVVAQTVGSVLATYAAKLVYGIKADLMVTRPVQGCNSAFSVEFITTFLMMFLAASLAYQAATRHLSGFVIGLSIGLAVLISGPVSGGSLNPARSLGPAIVSWNFKDIWVYIIAPTTGAVAGALMFHVLRIQRPPCSPTTPSPNTGLLGHSINFARR
RcXIP1;1	-	28929.t000003	Scf28929:25434..27059(-)	1	38..262			XIP1	MALGAENRAFSDSGQALNVMGRQFPNSSFLTRLGVHELYSPEMWRAAFTELVASATFLFTLSTTIIACLESHETAPKLVIPVAVFFIALFWLLPTVPLSGGFFSPTFTFMAALRGVISFTRALFYCLGQCLGAIIGYIILKSVMDPTIAHKYALGGCMVNGNGEGVSAGTALMIEFSCTFLVLYTAMTIVLDKKKCQDLGLTMVCIIISGAYAVSVFVSTTVTGRVGYGGVGLNPARCLAPALLLGGALWDGHWVFWVGPVCACSVYYVCSLMLPKQGFVRADEEQHVLQLVRSSCLGSESANYFEGKV
RcXIP1;2	-	28846.t000001	Scf28846:3386..5267(-)	1	32..256			XIP1	MALGAENQACSNLKGRQSPNSSFCTRIGVHELYSLEMWRAAVTELVASATFLFTLSTTIIACLESHETSPKLVIPVVVFLIAFFWLLTTVPLSGGFFSPTFAFMAALSGVISFVRALFYCLGQCFGAIIGYMILKSVMDPTIAHKYALGGCMVNGGGEGVSAGTALMVEFSCTFLVLYVAMTIILDKKKCQELGLTMVCVIISGAYAVSVFVSTTVTGRIGYGGVGLNPARCLAPALLLGGSLWDGHWVFWVGPICSCSVYYVFSLLLPKQGFVRADEQQHLIQLVRSSCLGSESPDYFEGKV
RcXIP1;3	-	28846.t000002	Scf28846:36376..38157(-)	0	35..260	RcXIP1;2	Tandem	XIP1	MELGESSISCEASNVKGKQSPNPSFLTRLGINEIYTLEMWRAAVTELVATGTFLFTLSTTIIACLESHESDPKLLIPIAVFFIAFLWLMVTVPLSGGLFSPAFSFIAALRGVITFVRALFYSLGQLLGALIAYLILKGVMDPNMAHKYALAGCMVNGNGAGVSVGTALIIEILCTFMVLYVAMTIILDKQKCMDLGLTTVCVIISGIYAASVFVSITVTGRPGYGGVGLNPARCLGPVLLMGGALWEGHWVFWVGPFCACMIYYAYSLMLPKRGFVRADIEEDIIKLVRASCSGSDCPSCVEKKVTSLYEKILYKLSFGFICD
RcXIP1;4	-	28929.t000002	Scf28929:16144..16870(-)	1	31..189	RcXIP1;1	Tandem	XIP1	MSSQQAANVKDSSKYAMTTFLARIGAHEFFSPEMWRAVATELVATACLLFMLTTTIIACLESKETEPKLLIPIVVFVIVFLVLVVTVPLSGGHMSPVFTFIAALRGLISLVRALFYVLAQCVGSIMAYLVIKSVMDETVADKYALGGCMVNGNGAGVSTGTALVIEFACTFLVLYVAITVAFDKKMCQELGLAILIRQFGLKATIYYL
RcXIP2;1	-	28747.t000001	Scf28747:52108..54568(-)	2	54..291			XIP2	MADNLRVIADEENGYGGRRVQPFASTPLGAALDNTNGGKKQNPTTFSRVLGLEELSSLNVWRASVAEVLGTAALVFATDTIVISTYETETKTPNLIMAALIAMTVTILLTATFPISGGHINPVITISAAFTGLVSPVRAAVYILAQCLGATLGALALKAVVNSRIEETFSLGGCTLNIVAPGPQGPIVIGLETSQALWLEIICTFLFLFSSIWLAFDKRQAKLLGQVIVCSIIGLVVGLIVFISTTVTATKGYAGVGMNPARCLGPALVRGGHLWNGHWVFWAGPVISCVAFAIYTKIIPKAEVHA
RcXIP3;1	-	-	Scf28747:42629..44459(-)	2	53..287	RcXIP2;1	Tandem	XIP3	MAAYGVVQDEESLSGNKIQPVASTPMSEQQSTRVGKKQISPTLRNILGFEELFSLTVWRASLAELLGTAILVFAIDTIVISTIESETKVPNLILSCLVAIIITILLIATYPISGGHINPIVTFSAALTGLISISKAFIYILAQCIGGIVGALALKAVVNSNIERVFSLGGCTLTIVAPSAHGPVTIGLQVGQALWLEIICGFVFLFASVWMAFDDRQAKALGRVVVFIIVGVVLGLLVYVSTSVTTAKGYAGAGINPARCFGPAIVRGDHLWNGHWVFWVGPFIACVAFTLYTKIIPPQLTHTM
RcSIP1;1	-	29950.t000061	Scf29950:339806..345535(-)	2	4..225			SIP1	MRAIKAAAGDAVLTFMWVFCSSLFGFFTTLIATALGVQHHVWATLFITTVLVFVFVFLFGLIAEFLGGASFNPTGTASFYAAGATADNLFSMALRFPAQAAGAVGGALAILEVMPLQYKHMLGGPALKVDLHTGAIAEGVLTFFISFAVLVIILRGPRNLFVQNWLIAVVTVALVVTGSKYTGPSMNPANAFGWAYINKWHNTWEQFYVYWISPFIGATLAAWIFRLIFPPPAPKQKKA
RcSIP3;1	RcSIP1;2	30010.t000008	Scf30010:74304..76324(-)	0	5..220			SIP3	MGVIKSAVGDAVLTSMWVFIAPFLGVLTSIIASYVGIEPRSVPALFITINLATLRLLTFSFIGALLGGASFNPNTTVSLYAAGLKSDMSLVSMAVRFPAQAAGGAGGATAMKILQALPRKYHHMLKGPTLNVDLHTGAVVGFLYCLALLLVMTKGPKNFLLKIWLLAWARAVVGGEKSGTLMNPANAYGWAYVNNLHNTWEFFHVYWFCPFIGATLAAWNFRLLFKASAKHKQA
RcSIP3;2	RcSIP1;3	30010.t000009	Scf30010:76765..78002(-)	0	48..226	RcSIP3;1	Tandem	SIP3	MGVIKSAVGDAVLTSIWVFTLPFLGVLTSIVSTYVGVEPRSIPGLFITINLATLLYLMFSFLGAALGGASFNPATTVTLYASGLRPDASLMSMAVRFPAQAAGGVSGAMAILQAMPRKYKHLLKGPSLKVDLHTGAIAEGVLSFMLCLAFLSLMSKGPKNSMLKLWLLACVITGLAACGAKYTGPSLNPANVYGWAYVHNWHNSWELFYVYWIGPLVGATLSAWVFRFLFKPSSKQKQA
RcSIP2;1	-	30045.t000019	Scf30045:454223..458594(-)	2	8..219			SIP2	MGGGVTGRLIISDFVIAFMWVWSGALIKMFVNGVLRMGHEPSGEVLKSTLSIINMFFFAFLGKISKGAAYNPLTIFSSAISGDFSQFLLTVGARIPAQVIGSITGVTLVIQTFPEIGFGPRLNVDIHRGALTEGLLTFAIVTISLGLARKIPGSFFMKTWISSVSKLTLHILGSDLTGGVMNPASVMGWAYARGDHITKEHILVYWLAPVEATLLAVWTFKLLVRPTTQERKENLKGKSD
ThPIP1;1	-	LOC104809384	Scf16:1053615..1055425(-)	3	44..273			PIP1	MESKEEDVRLGANKFSERQPIGTAAQTGKDYKEPPPAPLIEPSELKSWSFYRAGIAEFMATFLFLYITILTVMGVKRSPSMCASVGIQGIAWAFGGMIFALVYCTAGISGGHINPAVTFGLLLARKLSLTRAVFYMIMQCLGAICGAGVVKGFQEGPYQMLGGGANVVAGGYTKGQGLGAEIVGTFVLVYTVFSATDAKRNARDSHVPILAPLPIGFAVFLVHLATIPITGTGINPARSLGAAIIYNMDHAWDDHWIFWVGPFIGAALAALYHQIVIRAIPFKSSS
ThPIP1;2	-	LOC104817296	Scf27:1113897..1115471(+)	3	44..273	ThPIP1;1	WGD	PIP1	MEGKEEDVRVGANKFPERQPIGTSAQTDKDYKEPPPAPLFEPGELSSWSFWRAGIAEFIATFLFLYITVLTVMGVKRSPSMCASVGIQGIAWAFGGMIFALVYCTAGISGGHINPAVTFGLFLARKLSLTRAVYYMVMQCLGAICGAGVVKGFQPSQYQIQGGGANTVNHGYTKGDGLGAEIIGTFVLVYTVFSATDAKRSARDSHVPILAPLPIGFAVFLVHLATIPITGTGINPARSLGAAIIYNKDHAWDDHWIFWVGPFIGAALAALYHQVVIRAIPFKSSS
ThPIP1;3	-	LOC104825842	Scf5:29262..31270(+)	3	44..273	ThPIP1;2	WGD	PIP1	MEGKEEDVRVGANKFTERQPIGTSAQTDKDYKEPPPAPLFEPGELTSWSFWRAGIAEFMATFLFLYITVLTVMGVKRSPNMCASVGIQGIAWAFGGMIFALVYCTAGISGGHINPAVTFGLFLARKLSLTRAVFYMVMQSLGAICGAGVVKGFMPSHYQRLGGGANTVAHGYTKGDGLGAEIVGTFVLVYTVFSATDAKRNARDSHVPILAPLPIGFAVFLVHLATIPITGTGINPARSLGAAIIYNKDHAWDDHWIFWVGPFIGAALAALYHQIVIRAIPFKSRS
ThPIP1;4	-	LOC104802030	Scf8:293074..310607(+)	3	44..273	ThPIP1;2	WGD	PIP1	MEGKEEDVRVGANKFPERQPIGTSAQTDKDYKEPPPAPLFEPGELSSWSFWRAGIAEFIATFLFLYVTVLTVMGVKRSPSMCSSVGIQGIAWAFGGMIFALVYCTAGISGGHINPAVTFGLFLARKLSLTRAVYYMVMQCLGAICGAGVVKGFQPSQYQIQGGGANTVNHGYTKGDGLGAEIIGTFVLVYTVFSATDAKRNARDSHVPILAPLPIGFAVFLVHLATIPITGTGINPARSLGAAIIYNKDHAWDDHWIFWVGPFIGAALAALYHQVVIRAIPFKSSS
ThPIP1;5	-	LOC104816557	Scf25:1967661..1969960(+)	3	47..277	ThPIP1;1	Dispersed	PIP1	MEGKEEDVRVGANKFPERQPIGTAAQSQDEGKDYKEPPPAPLFEAGELTSWSFYRAGIAEFIATFLFLYISILTVMGVKRGDSMCATVGIQGIAWAFGGMIFALVYCTAGISGGHINPAVTLGLFLARKLSLTRAVFYMVMQCLGAICGAGVVKGFQGKSNFQSLGGGANVVNHGYTKGDGLGAEIIGTFVLVYTVFSATDAKRSARDSHVPILAPLPIGFAVFLVHLATIPITGTGINPARSLGAAIVYNKDHAWDDHWIFWVGPFIGAALAALYHQVVIRAIPFK
ThPIP2;1	-	LOC104806506	Scf12:1782078..1783593(+)	3	32..267			PIP2	MAKDVEGGVAGEGFPARDYTDPPPAALVDAEELTRWSFYRAVIAEFIATLLFLYITVLTVIGYKSQTDTKAGGDDCGGVGILGIAWAFGGMIFILVYCTAGISGGHINPAVTFGLLLGRKVTLVRALLYMVAQCLGAICGVGLVKAFQSSYYDRYGGGANSLADGYSKGTGLAAEIIGTFVLVYTVFSATDPKRNARDSHVPVLAPLPIGFAVFMVHLATIPITGTGINPARSLGAAVIYNKDKPWDDHWIFWVGPFIGAAIAAFYHQFVLRASGSKSLGSFRSASNI
ThPIP2;2	-	LOC104823449	Scf4:1829254..1830846(-)	3	32..267	ThPIP2;1	WGD	PIP2	MAKDVEGGVAGEGFPARDYTDPPPAALVDAEELTRWSFYRAVIAEFIATLLFLYITVLTVIGYKSQTDPPAGGDNCGGVGILGIAWAFGGMIFILVYCTAGISGGHINPAVTLGLLIARKVTLVRAVLYMVAQCLGAICGVGLVKSFQSVRSDRYGGGANSLADGYSEGTGLAAEIIGTFVLVYTVFSATDPKRNARDSHVPVLAPLPIGFAVFMVHLATIPITGTGINPARSLGAAVIFNKDKPWDDHWIFWVGPFIGAAIAAFYHQYVLRASGSKSLGSFRSSSNF
ThPIP2;3	-	LOC104824231	Scf4:5505166..5506927(+)	3	30..266			PIP2	MAKDVAEHGSFSGKDYHDPPPAPLFDATELGKWSFYRALIAEFIATLLFLYITVLTVIGYNSQTNTTLNPGADQCGGVGILGIAWAFGGMIFILVYCTAGISGGHINPAVTFGLFLARKVSLVRAVMYMVAQCLGAICGVGLVKAFQSSYYTRYGGGANSLASGYSVGVGVGAEIIGTFVLVYTVFSATDPKRNARDSHVPVLAPLPIGFAVFMVHLATIPITGTGINPARSLGAAVIFNQEKPWDDHWIFWVGPFAGAAIAAFYHQFVLRAAAAKALGSFRSQSHV
ThPIP2;4	-	LOC104800606	Scf7:1132297..1133976(+)	3	32..267	ThPIP2;8	WGD	PIP2	MAKDVEVQESAPEFTAKDYTDPPPAPLIDPEELTKWSFYRALIAEFIATLLFLYVTVLTVIGYKVQSDTKAGGDDCGGVGILGIAWAFGGMIFILVYCTAGISGGHINPAVTFGLFLARKVSLVRALLYMVAQCLGAICGCGLVKAFQKSYYNRYGGGANVLASGYNKGTGLGAEIIGTFVLVYTVFAATDPKRNARDSHVPVLAPLPIGFAVFMVHLATIPITGTGINPARSFGAAVIYNQDKAWDDHWLFWVGPFIGALAAAVYHQYVLRAAAIKALGSFRSNA
ThPIP2;5	-	LOC104825226	Scf43:321475..323799(-)	4	30..266	ThPIP2;3	WGD	PIP2	MAKDVAEQGSFSGKDYHDPPPAPVFDTAELGKWSFYRAVIAEFIATLLFLYITVLTVIGYKSQTDATLNAGADQCGGVGILGIAWAFGGMIFILVYCTGGISGGHINPAVTFGLLLARKVSLVRAVMYIVAQCLGAICGVGLVKAFQSSYYSRYGGGANSLADGYSVGVGVGAEIIGTFVLVYTVFSATDPKRNARDSHVPVLAPLPIGFSVFMVHLATIPITGTGINPARSLGAAVIYNQEKAWDDHWIFWVGPFAGAAIAAFYHQFVLRAAAAKAIGSFMSQSHV
ThPIP2;6	-	LOC104804325	Scf9:3942052..3943487(-)	3	32..259			PIP2	MSKEVSEEGQSQHHGKDYVDPPPAPLLDMAELKLWSFYRALIAEFIATLLFLYVTVATVIGHKKQSGPCDGVGLLGIAWAFGGMIFILVYCTAGISGGHINPAVTFGLFLARKVSLVRAVAYMVAQCLGAICGVGLVKAFMKSPYNRLGGGANTVADGYNTGTALGAEIIGTFVLVYTVFSATDPKRSARDSHIPVLAPLPIGFAVFMVHLATIPITGTGINPARSFGAAVIYNNEKAWDDHWIFWVGPFVGALAAAAYHQYILRAAAIKALGSFRSNPTN
ThPIP2;7	-	LOC104819653	Scf3:6015713..6017773(+)	3	32..259	ThPIP2;6	WGD	PIP2	MSKEVGEEGQSHPHGKDYVDPPPAPLLDMAELKLWSFYRALIAEFIATLLFLYVTVATVIGHKKQTGPCDGVGLLGIAWAFGGMIFILVYCTAGISGGHINPAVTFGLFLARKVSLVRAVAYMVAQCLGAICGVGLVKAFMKNPYNRLGGGANTVADGYNTGTALGAEIIGTFVLVYTVFSATDPKRSARDSHVPVLAPLPIGFAVFMVHLATIPITGTGINPARSFGAAVIYNNDKAWDDHWIFWVGPFVGALAAAAYHQYILRAAAIKALGSFRSNPTN
ThPIP2;8	-	LOC104799731	Scf6:4299018..4300243(+)	4	10..20	ThPIP2;3	WGD	PIP2	MATESEVAPTAAAXVGILGIAWAFGGMIFVLVYCTAGISGGHINPAVTVGLLLARKVSMVRAVFYVLAQCLGAICGCALVMSFQTPLYHRYGGGANELAEGYSKATGLGAEIIGTFVLVYTVFSATDPKRNARDSHVPILAPLPIGFAVFMVHLATIPITGTGINPARSLGAAVIYNHHKAWDDLWIFWVGPMIGAAAAAFYHQFIRRAAAFKAFGSFRSSV
ThTIP1;1	-	LOC104805185	Scf1:1896374..1897730(+)	1	16..226			TIP1	MPIRNIAVGRREEATHPDALKVDSSEFICTLIFVFAGSGSGMAFNKLTGGGATTPSGIISAALAHGFGLFVAVSVGANISGGHVNPAVTFGAFVGGNITLLRGILYWMASLLLKFATGGLAVPAFGLSAGVGTLNAFVFEIVMTFGLVYTVYATAVDPKKGSLGTIAPIAIGLIVGANIFAGGAFTGASMNPAVAFGPAVVSWSWQGHWIYWAGPLVGGGLAGLVYEFFFISNTHEQLPSSDY
ThTIP1;2	-	LOC104825826	Scf491:32534..33893(+)	1	14..234	ThTIP1;1	Transposed	TIP1	MPIRNISVGRPEEATHPDALRAALAEFICTLIFVFAGSGSGMAFNKLTNDGATTPSGLVAAALAHAFGLFVAVSVGANISGGHVNPAVTFGAFVGGNITLLRGILYWIAQLLGSVVACLLLKFTTGGLAVPAFSLSAGVGTLNAFVFEIVMTFGLVYTVYATAVDPKKGSLGTIAPIAIGFIVGANIFAGGAFTGASMNPAVAFGPAVVSWSWAGHWIYWAGPLVGGGIAGIVYEFFFISNTHEQLPSSADY
ThTIP1;3	-	LOC104824266	Scf4:5505166..5506927(+)	2	14..234	ThTIP1;1	Transposed	TIP1	MPINRIAIGAPGEASHPDAIKAAFAEFFSMVIFVFAGEGSGMAYNKLTGNGPATPSGLVAASLSHAFGLVVAVSVGANISGGHVNPAVTFGAFVGGNITLLRAILYWIAQLLGSVVACLLLKIGTGGLETSAFALSSGVTPWNAVVLEIVMTFGLVYTVYATAVDPKKGDIGVIAPLAIGLIVGANILAGGAFDGASMNPAVSFGPAVVSWTWTHHWVYWLGPFVGAAIAAIAYDTIFISGSSGHEPLPSNDF
ThTIP2;1	-	LOC104800416	Scf7:81474..82918(-)	2	14..232	ThTIP2;2	Transposed	TIP2	MGGIAFGRLDDSFSLASLKAYLAEFISTLLFVFAGVGSAIAFNKVTGNAALDPAGLVAIALCHGLALFVAVAVGANISGGHVNPAVTFGLALGGQITILTSIFYWIAQLLGSVAACFLLKAVTGGLSTPTHSVAEGVGALGGVVMEIIVTFALVYTVYATAADPKRGSLGTIAPIAIGLIVGANILAAGPFSGGSMNPARSFGPAVASGDFSGHWVYWVGPLIGGGLAGLVYSSVFMSSEHAPLSSDF
ThTIP2;2	-	LOC104817972	Scf28:1670556..1671996(-)	3	14..232			TIP2	MAGIAFGSFDDSFSLNSIKAYLAEFISTLLFVFAGVGSAIAFGKLTSDAPLDAPGLVAIAVCHGFGLFVAVAVGANISGGHVNPAVTFGLALGGQITVLTGIFYWIAQLLGSTVACFLLKFVTGGLAVPIHSVGAGLGAVEGIVMEIIITFALVYTVYATAADPKKGSLGTIAPIAIGFIVGANILAAGPFSGGSMNPARSFGPAVAAGDFSGHYVYWVGPLIGGGLAGLVYSNAFMSSQHVPLASDF
ThTIP6;1	-	LOC104806662	Scf12:2522539..2523980(+)	2	16..232			TIP6	MVKIAVGSLGDSFSGASLKSYLAEFIATLVFVFAGVGSAIAYGKLTSDAALDPPGLVAVAVAHAFALFVGVSIAANISGGHLNPAVTLGLAVGGNITIITGFFYWVAQCLGSIVACLLLQFVTNGKSIPTHGVAAGLGAVEGIVMEIVVTFALVYTVYATAADPKKGSLGTIAPIAIGFIVGANILAAGPFSGGSMNPARSFGPAVVAGDLSQIWIYWVGPLVGGALAGLIYGDVFIGSYTAAPTAESYP
ThTIP3;1	-	LOC104813937	Scf20:81474..82918(-)	2	17..242	ThTIP1;1	Transposed	TIP3	MATSARREYVFGRADEATHPDSIRATLAEFISTFVFVFAGEGSILALDKLYWDTAAHSGTNTPGGLVLVALAHALALFAAVSAAINVSGGHLNPAVTFGALIGGRISVIRAIFYWIAQLLGAILACLLLRLATNGMRPVGFHVSHGVGEVHGLVMEIILTYGLVYTVYSTAIDPKRGSIGIIAPLAIGLVVGANILVGGPFEGASMNPARAFGPALVGWRWKSHWIYWVGPFIGGGLAGLVYEYMIIPTEPVHHHSTTHQPLAPEDY
ThTIP3;2	-	LOC104820724	Scf314:84173..85412(-)	2	18..243	ThTIP3;1	Dispersed	TIP3	MATTSARRAYGFGRADEATHPDSIRATLAELISTFVFVFAGEGSILALDKLYWDHAAHSGTNTPGGLVLVALAHALALFAAVSAAINVSGGHVNPAVTFGALVGGRISVIRAVYYWIAQLLGAILACLLLRLATNGLRPVGFHVTHGVGEVHGLLMEIILTYGLVYTVYSTAIDPKRGSIGIIAPLAIGLILGANMLVGGPFEGASMNPARAFGPALVGWRWKNHWIYWVGPFIGGGLAGLIYEYMIIPTEPVHHTTHQPLAPEDY
ThTIP4;1	-	LOC104803763	Scf9:1456149..1457714(-)	2	14..228			TIP4	MRKIALGSRGEAAQPDCIKALVVEFVTTFLFVFAGVGSAMAADSLVGNTLVGLFMVAMAHALVVAVMISAGHISGGHLNPAVTLGLLFGGHITLFRSFLYWIDQLLASSAACFLLNYLTGGLGTPVHTLANGVGYTQGIIWEIILTFSLLFTVYATIVDPKKGSIDGLGPLLTGFVVGANILAGGAFSGASMNPARSFGPALVSGVWTDHWVYWVGPLIGGGLAGFIYENFFIDRSHVLIARDEEQ
ThTIP5;1	-	LOC104821414	Scf33:859132..860233(+)	2	16..232	ThTIP2;2	Transposed	TIP5	MIPISLSDRFRGALSLNALRCYLAEFISTFFFVLAAVGSIISSRKSMAGDVTGALGVLTAAIATAFALSSAVYIAWNVSGGHVNPAVTFGMVVAGRISVPTALFYWTSQMFASVMACLVLKVTVFEQHVAMYKIAAEMTGFGASVLEGVMTFALVYTVCSAGDPRRGPSGVLGPIFIGFVAGANVLAAGPFSGGSMNPACAFGSALVYGSFKNQAVYWVGPLLGGAFAALVYDNLVAPADSDRDSLSGDSAGV
ThNIP1;1	-	LOC104798444	Scf53:712027..714179(+)	4	54..272			NIP1	MAENSGNSHGGGRGRGGSVTVDIKEGETVECHVDNNDNIVSSSTKKKDSLLSVSVPFLQKLMAEVLGTYFLIFAGCAAVAVNAQKEKVVTLTGISIVWGLAVMVLVYSVGHISGAHFNPAVTLAFATCRRFPLKQVPAYLIAQVLGSTLAAATLRLMFDLRHDVCSGKHDVFVGTLPSGSNLQSFGIEFIITFYLMFIISGVATDNRAIGELAGMAVGATVLLNVLFAGAVSGASMNPARTLGPAIVFGCYRGIWVYFAGPILGAVSGAWIYNMVRYTDKPLREITKSASFLKGSSSSRK
ThNIP1;2	-	LOC104812884	Scf2:7408999..7411317(+)	4	53..271	ThNIP1;1	WGD	NIP1	MAENSGNSHGGGGGRGSVKVSINEEEAVECRVDNDNTIICTSAKKQESLLSFSVPFLQKLIAEVFGTYFLIFAGCAAVAVNAQKDKVVTVPGISIVWGLAVTVLVYSVGHISGAHFNPAVTIAFASCRRFPFKQVPAYVIAQLLGSTLAAVTLRLMFDIHDDVCSGKHDVFVGTLPSGSNLQSLAIEFIITFYLMFVISGVATDNRAIGELAGLAVGATVLINVMFAGPVSGASMNPARTLGPAMVFGCYRGIWVYMVGPILGAVSAAWIYNMVRYTDKPLREITKSASFLKGSRSSR
ThNIP1;3	-	LOC104814280	Scf21:844631..845906(-)	3	46..263	ThNIP1;1	Transposed	NIP1	MEDISVSKSNHGGSVVVLNIEASSTVKETSHPSVPFEKDESEPLFSVQFLQKLVAELLGTYYLIFAGCAAIAVNAQRHDVVTLVGIAIVWGLVIMVLVCSLGHVSAHFNPAVTIAFASVRRFPLKQILPYIAVQVIGSTLASATLRLLFDLNNDVCSKKHDVFLGSSPSGSDLQAFVMEFIITGFLMFVVSAIATDSRTSEELAGLIFGATVTLNVIFAGEISGASMNPARSLGPALVWGCYKGIWIYLLAPTLGAVSGAWIYNLLRCTEKTELETSKTGSSHKRVHDVPV
ThNIP1;4	-	LOC104798511	Scf54:224222..227687(-)	3	43..261	ThNIP1;2	Transposed	NIP1	MAEVSENAQSHAGDSSDVESAAATSGGGHGGSRRPVNSQALLSVSFVQKLIGEFIGTFALVFAGCSAIVVNERYGKAVTLPGIALVWGLTVTVMIYSIGHVSGAHFNPAVSVAFFSSKNFPLKQVPGYIAAQVLGSTVAAGILRLVFDLNDDVCGGKGDVFVGTYPSGSKTTSFVMEFVATFNLMFVISAVATDKRAAGPFAGVAIGSTVVLDILFSGPISGASMNPARSLGPAIVWGCYDNLWIYIISPVVGAISGAWAYDLLRRTDKSFREIIRTDCRKVSSERRRKDDVICLLKVIDPIDHKYFICSSNSDIDKECNVTCKFD
ThNIP2;1	-	LOC104824567	Scf4:4195981..4197976(-)	4	31..238	ThNIP1;2	Transposed	NIP2	MEASSSSSDQTSHHDHDHDHKPNAYYYPPGFHRKVIAEIIATYMLVFVTCGSAAISESDEHKVSKLGASVAGGLVVTVMIYAVGHVSGAHMNPAVTLAFAAVRHFPWKQVPVYAAAQLAGSISAAATLRVLLHPIKHVGTTTPSGSDVQALIMEIVVTFSMMFITSAVATDTRAVGELAGIAVGSAVCITSILAGPVSGGSMNPARTIGPAIASTCYKGLWVYIVGPVVGTLSGAYCYSLIRVTDKPVPAIECMNLKHDCSNTLFK
ThNIP4;1	-	LOC104805603	Scf11:2577290..2579125(-)	4	36..246			NIP4	MASTSEGIQEEEISRAEKGIDCQGGIKRVLCTSSSVVTLSQKLIAEVIGTYFIIFAGCGSVAVNVIYGKVTFPGICVTWGLIVMVMIYSTGHISGAHFNPAVTITFTIFRRFPLSQVPLYIGAQLVGSLLASGTLRLMFKITPEAFFGTTPTGSSLQSFVAEIIISFLLMFVISGVATDNRAIGELAGIAVGMTIMLNVFVAGPVSGASMNPARSLGPAIVMGVYKGIWVYIAGPLVGTISGGFVYNLIRFTDKPLRELTKSGSFLKSISRARGGNEGN
ThNIP5;1	-	-	Scf12:1651898..1654593(-)	3	74..283	ThNIP6;1	Transposed	NIP5	MAPPDAEAAATAGYSAPATPGTPGTPGGPLISAMRVDSLSYDRKSMPRCKCLPVTVPTWGQPHTCFTDFPSPDVSLSRKLGAEFVGTFILIFAATAGPIVNQKYNGAETLIGNAACAGLAVMIIILSTGHISGAHLNPSLTIAFAALRHFPWAHVPAYIAAQVSASICASFALKGVFHPFMSGGVTVPSVGIGQAFALEFLITFNLLFVVTAVATDTRAVGELAGIAVGATVMLNILVAGPSSGGSMNPVRTLGPAVAAGNYKAIWIYLVAPTLGAVAGAAVYTGVKLSDSEADPPRQVRSFRR
ThNIP6;1	-	LOC104812435	Scf2:5413633..5415631(+)	4	75..284			NIP6	MEHEEIPSMPSTPATPGTPGAPLFGGLKGYNGNNNGRYTPKSLLKSCRCFSVDKEWALEDGRLPPVSCSLPPPPVSLYRKVGAEFVGTMILIFAGTATAIVNQKTNGAETLIGCAASAGLAVMIVILSTGHISGAHLNPAITLSFAALKHFPWKHVPAYIGAQVMASMCAAFALKGVFHPMMNGGVTVPTVGLSQAFALEFIISFNLMFVVTAVATDTRAVGELAGIAVGATVMLNILIAGPATSASMNPVRTLGPAIAANNYRAIWVYLTAPILGALCGAGTYTAVKLPEEDDAPQEKRSFRR
ThNIP7;1	-	LOC104818799	Scf3:2059265..2061258(+)	4	58..265			NIP7	MVMFQTKLSPNNAPGNEETPSRDDQETGSTSSMSRTGDCSSKRRLFRCFLGDMDLNPLRIVMAEMVGTFILMFSVCGVIATTRLTGGHGGLLEYAATAGFSVVVVIYAVGHISGAHVNPAITIAFAAFGGFPWSRVPFYIGAQTLGSVVATLMGMWIYGVKAEVMATRPAFGCASAFCVELIATGIVVFLASALNCGPDHSESKLSGFIIGTVIALGVLISGPISGGSMNPARSMGPAVVAWDLKDVWVYLTAPVIGACVGVITYRSLSLKATACSSSPSPSVSALLH
ThSIP1;1	-	LOC104819082	Scf3:3297542..3299926(+)	2	4..225			SIP1	MGALKSAIGDMVITFLWVFLSATFGLQTAAIISAAGIHGVAWAPPVITTLLVFVSVSIFTLIGELLGGASFNPTGNAAFYTAGVPGDSLFSMALRFPAQAAGAVGGAMAILEVVPDKYKHMIGGPALRVDLHTGAIAEGILSFLITFSVLLIILRGPRRLLAKTFLLAIVTVSLVIAGSKYTGPAMNPAIAFGWAYIYSSHNSWDHFYVYWISSFVGAILAALAFRVFFPPPRPQKKKQKKA
ThSIP3;1	-	LOC104827258	Scf5:5927782..5930143(+)	2	4..232			SIP3	MGLIKSAMADAAITSMFVFTLPFVPLLSSIVSKSLGMDPKSLSLPNLFITITLVAMIMLLFGTLAGALGGASFNPAAALCFAAAGLRKPSAGEPSVIIRSAGRLPAQAGGAVIGALAVVKVMPVEYQSLLRGPVLSVDLLTGAIVEGILTFVQCLYLLVVMVKGPKLPILKTWLMAATTIGLFMIGSGLTGPGMNPAIAFGWAYAKNRHNTWELYSVYWVGPLVGSIFAGRVFGLFFTEPVKVKKA
ThSIP2;1	-	-	Scf1:717736..719045(+)	2	6..217	ThSIP1;1	Transposed	SIP2	MGKISLVVADFVLAFMWVWAGVLANLLVHGVWGYGRDTTGDLVRYVLSVANMFLFAYFQKLTNGGLYNPLTTLAAAVSSGGGVFEFIFAVAIRIPVEVAGSILGVRHVLQTFPEIGRGPRLNVAIHHGALTEGMLTFAIVTISLGVSRKIPGSFFMKTWIGSLSKLTLHVLGSDLTGGCMNPAAVMGWAYARGEHITKEHILVYWLAPVEATLMAVWIFRLVVRPLATAAKAKSE
ThSIP2;2	-	-	Scf4:6168747..6170184(+)	2	7..219	ThSIP2;1	WGD	SIP2	MGRISRVMADFFLAFMWVWSGVLVNIFVHRILGFGRDMSGELVRYVLSVANMFLFAYFQKLTNGGLHNPLMALASSVSGGVAEFIFAVAIRIPVEVIGTIIGVKHILQTFPEIGRGPHLKVAIHRGALTEGMLTFAIVTISLGLTRKIRGSFFMKTWIVSLSKLTLHILGSDLTGGCMNPAPVMGWAYARGEHITKEHILVYWLAPVQATLLAVWIFRLVVKPQTGKQEKPKAKHE

## Sheet: Table S2
Table S2 Percent similarity between CpAQP family members.
Percent similarity (%)	CpPIP1;1	CpPIP1;2	CpPIP1;3	CpPIP1;4	CpPIP2;1	CpPIP2;2	CpPIP2;3	CpPIP2;4	CpPIP2;5	CpTIP1;1	CpTIP1;2	CpTIP1;3	CpTIP2;1	CpTIP6;1	CpTIP3;1	CpTIP4;1	CpTIP5;1	CpNIP1;1	CpNIP2;1	CpNIP4;1	CpNIP8;1	CpNIP5;1	CpNIP6;1	CpNIP7;1	CpXIP1;1	CpXIP2;1	CpSIP1;1	CpSIP3;1	CpSIP2;1
CpPIP1;1	100
CpPIP1;2	95.8	100
CpPIP1;3	91.7	90.3	100
CpPIP1;4	89.6	90.6	91	100
CpPIP2;1	72.3	70.6	69.7	70.3	100
CpPIP2;2	73.8	72.5	72.3	70.5	87.8	100
CpPIP2;3	73	71.7	71.1	70.7	88.4	89.9	100
CpPIP2;4	74.7	73	71.5	72.7	84	84.7	87.3	100
CpPIP2;5	67.7	67.7	65.4	68.4	76.8	76.7	76.2	81.6	100
CpTIP1;1	41.6	42.2	41.8	43	48.4	46.2	46.3	45.4	43.2	100
CpTIP1;2	44.3	44.6	42.8	44	49.1	46.5	46.7	47.2	43.9	88.1	100
CpTIP1;3	41.9	42.6	41.1	43	47	44.8	45.3	45.7	43.2	87.3	89.7	100
CpTIP2;1	42.7	42	41.9	43.4	46.7	45.6	45.3	47.2	44.7	73.4	73.8	73.8	100
CpTIP6;1	44.1	43.7	43.1	44.8	47.9	47.7	47.9	48.8	47.5	73.4	74.2	73.4	85.6	100
CpTIP3;1	40.7	40	40.9	42	46.6	46.4	45.7	45.4	44.6	72.2	72.6	71.1	67.3	66.5	100
CpTIP4;1	39.6	38.6	40.2	39.7	43.4	42.8	43.4	42.8	41.8	68.1	68.9	69.3	66.7	67.9	63	100
CpTIP5;1	40.9	40.3	39.9	41	43.1	42.8	44.1	45.6	42.9	59.1	59.9	58.8	63.5	65.5	58.9	55.9	100
CpNIP1;1	32.8	32.8	32.8	33.4	33.8	33.3	34.8	35.4	37.4	36.4	36.1	36.4	39.8	38.8	39.8	38.1	36.9	100
CpNIP2;1	30.4	29.8	30.4	30.4	31.9	31.1	31.5	33.1	34.3	34.8	35.8	35.1	38.7	38.4	36.3	37.8	35.1	55.7	100
CpNIP4;1	31	30.7	30	30.7	33	32.2	34.4	35.7	34.8	34.3	37.4	36	38.5	38.5	38.1	36	37.3	68.1	57	100
CpNIP8;1	35.7	35.7	34.7	34.7	37.2	37.5	39.5	39.4	39.5	38.2	39.6	38.2	40.7	41.1	37.7	39.2	38.2	60	49.5	69.2	100
CpNIP5;1	30.5	29.6	29.6	29.9	32.8	31.8	32.5	34.4	36.6	36.1	37.1	36.5	41.1	38.1	36	35.2	32.9	53.1	50.8	52.5	47.2	100
CpNIP6;1	31.9	31	31.3	31.6	33.2	32.8	33.5	36	36.3	37	37.6	36.7	39.5	37.9	37.7	35.1	34.4	50.2	48.9	48.6	46.3	74.5	100
CpNIP7;1	35.5	36.2	36.2	36.2	35.8	37.7	37.5	39.2	38.9	36	36	36	38.9	37.8	38.9	37.6	38	45.5	44.7	45.2	46.1	45	43.1	100
CpXIP1;1	33	32.5	32.7	31.9	33.4	32.3	33.7	33.2	31.2	29.2	31.9	30.1	31.3	31.3	33.3	30.7	31.9	29.1	27.6	30.6	27.9	26.6	25.2	29.3	100
CpXIP2;1	38.1	37.8	38.9	37.9	37.2	37.7	36.7	36.7	36.1	35.7	36.6	35.4	35	34.5	35.3	33.1	32.9	35	30.8	33.3	33.9	33.6	31.3	37.6	47.8	100
CpSIP1;1	26.4	27.4	26.5	27.6	29.6	30	29.6	28.6	29.9	37.8	39	38.6	35.2	36.6	36.6	34.1	34.6	26.3	24.8	28.3	27.6	25.3	26.1	28	22.5	27.3	100
CpSIP3;1	25.9	25.9	26	26.7	28.6	28.5	28.6	28.6	29.3	36.3	35.6	35.2	34	35.1	34.4	36.3	34.2	24.7	26.7	26.2	27.2	25.3	25.8	24.9	20.1	26.2	63.7	100
CpSIP2;1	24.3	23.9	23.7	23.8	25.4	26	26.1	25.4	24.8	28.4	29.2	29.9	34.4	32.4	28.9	29.9	31.6	22.9	26.3	25.4	26.8	24.9	22.4	26.9	20.2	22	46.3	46.6	100

## Sheet: Table S3
Table S3 61 OGs identified in this study.
Group	OG	C. papaya	M. oleifera	B. sinensis	T. hassleriana	E. salsugineum	A. thaliana	A. lyrata	A. halleri	R. communis	J. curcas	M. esculenta	H. brasiliensis	P. trichocarpa	A. coerulea
PIP1	PIP1a	CpPIP1;1	MoPIP1;1	BsPIP1;1 BsPIP1;2	ThPIP1;1	EsPIP1;5	AtPIP1;5	AlPIP1;5	AhPIP1;5	RcPIP1;4	JcPIP1;2	MePIP1;1	HbPIP1;4	PtPIP1;3	AcPIP1;1
	PIP1b	-	-	-	-	EsPIP1;3	AtPIP1;3	AlPIP1;3	AhPIP1;3	-	-	-	-	-	-
	PIP1c	-	-	-	-	-	-	-	-	-	-	MePIP1;2	HbPIP1;3	-	-
	PIP1d	CpPIP1;2	MoPIP1;2	BsPIP1;3	ThPIP1;2 ThPIP1;3	EsPIP1;2	AtPIP1;2	AlPIP1;2	AhPIP1;2	-	-	-	-	-	-
	PIP1e	-	-	-	ThPIP1;4	EsPIP1;4	AtPIP1;4	AlPIP1;4	AhPIP1;4	-	-	-	-	-	-
	PIP1f	CpPIP1;3	MoPIP1;3	BsPIP1;4 BsPIP1;5	ThPIP1;5	-	-	-	-	RcPIP1;2 RcPIP1;3	JcPIP1;1	MePIP1;3	HbPIP1;2	PtPIP1;1 PtPIP1;2	AcPIP1;2
	PIP1g	-	-	-	-	-	-	-	-	-	-	MePIP1;4	HbPIP1;1	-	-
	PIP1h	CpPIP1;4	MoPIP1;4	BsPIP1;6	-	-	-	-	-	-	-	-	-	-	-
	PIP1i	-	-	-	-	EsPIP1;1	AtPIP1;1	AlPIP1;1	AhPIP1;1	RcPIP1;1	-	-	-	PtPIP1;4 PtPIP1;5	-
	PIP1j	-	-	-	-	-	-	-	-	RcPIP1;5	JcPIP1;4	-	HbPIP1;5	-	-
PIP2	PIP2a	CpPIP2;1	MoPIP2;1	BsPIP2;1 BsPIP2;2	ThPIP2;1 ThPIP2;2	EsPIP2;1	AtPIP2;1	AlPIP2;1	AhPIP2;1	RcPIP2;1	JcPIP2;1	MePIP2;1	HbPIP2;1	PtPIP2;5 PtPIP2;6 PtPIP2;7	AcPIP2;1
	PIP2b	-	-	-	-	EsPIP2;2	AtPIP2;2	AlPIP2;2	AhPIP2;2	-	-	-	-	-	-
	PIP2c	-	-	-	-	-	-	-	-	-	-	MePIP2;2	HbPIP2;2	-	-
	PIP2d	-	-	-	ThPIP2;8	EsPIP2;3	AtPIP2;3	AlPIP2;3	AhPIP2;3	-	-	-	-	-	-
	PIP2e	CpPIP2;2	MoPIP2;2	BsPIP2;3 BsPIP2;4	-	EsPIP2;6	AtPIP2;6	AlPIP2;6	AhPIP2;6	RcPIP2;2	JcPIP2;2	MePIP2;3	HbPIP2;5	PtPIP2;3 PtPIP2;4	-
	PIP2f	-	-	-	-	EsPIP2;5	AtPIP2;5	AlPIP2;5	AhPIP2;5	-	-	-	-	-	-
	PIP2g	-	-	-	-	-	-	-	-	-	-	MePIP2;4	HbPIP2;6	-	-
	PIP2h	CpPIP2;3	MoPIP2;3	BsPIP2;5 BsPIP2;6	ThPIP2;3 ThPIP2;4	EsPIP2;4	AtPIP2;4	AlPIP2;4	AhPIP2;4	RcPIP2;3	JcPIP2;3	MePIP2;5	HbPIP2;4	PtPIP2;8	-
	PIP2i	-	-	-	ThPIP2;5	-	-	-	-	-	-	MePIP2;6	HbPIP2;3	-	-
	PIP2j	CpPIP2;4	MoPIP2;4	BsPIP2;7 BsPIP2;8	ThPIP2;7	EsPIP2;7	AtPIP2;7	AlPIP2;7	AhPIP2;7	RcPIP2;4	JcPIP2;4	MePIP2;7	HbPIP2;7	PtPIP2;1	AcPIP2;2
	PIP2k	-	-	-	ThPIP2;6	-	AtPIP2;8	AlPIP2;8	AhPIP2;8	-	-	-	-	-	-
	PIP2l											MePIP2;8	HbPIP2;8	PtPIP2;2	-
	PIP2m	CpPIP2;5	MoPIP2;5	BsPIP2;9	-	-	-	-	-	-	-	MePIP2;9	HbPIP2;9	-	-
	PIP2n	-	-		-	-	-	-	-	RcPIP2;5	JcPIP2;5	MePIP2;10	HbPIP2;10	PtPIP2;9 PtPIP2;10	-
TIP1	TIP1a	CpTIP1;1	MoTIP1;1	BsTIP1;1_x000D_ BsTIP1;2	ThTIP1;1 ThTIP1;2	EsTIP1;1	AtTIP1;1 AtTIP1;2	AlTIP1;1	AhTIP1;1	RcTIP1;1	JcTIP1;1	MeTIP1;1	HbTIP1;2	PtTIP1;5 PtTIP1;6	AcTIP1;1 AcTIP1;2
	TIP1b	-	-	-	-	-	-	-	-	-	-	MeTIP1;2	HbTIP1;1	-	-
	TIP1c	-	-	-	-	-	-	-	-	RcTIP1;4	JcTIP1;4	-	HbTIP1;3 HbTIP1;4	PtTIP1;7 PtTIP1;8
	TIP1d	CpTIP1;2	MoTIP1;2	BsTIP1;3 BsTIP1;4	ThTIP1;3	EsTIP1;2	AtTIP1;3	AlTIP1;2	AhTIP1;2	RcTIP1;2	JcTIP1;2	MeTIP1;3	HbTIP1;6	PtTIP1;4	AcTIP1;3
	TIP1e	CpTIP1;3	MoTIP1;3	BsTIP1;5 BsTIP1;6	-	EsTIP1;3	-	AlTIP1;3	AhTIP1;3	-	-	MeTIP1;4	HbTIP1;5	PtTIP1;3	-
	TIP1f	-	-	-	-	-	-	-	-	RcTIP1;3	JcTIP1;3	MeTIP1;5	HbTIP1;8	PtTIP1;1 PtTIP1;2	-
	TIP1g	-	-	-	-	-	-	-	-	-	-	MeTIP1;6	HbTIP1;7	PtTIP1;2	-
TIP2	TIP2	CpTIP2;1	MoTIP2;1	BsTIP2;1_x000D_	ThTIP2;1 ThTIP2;2	EsTIP2;1	AtTIP2;1	AlTIP2;1	AhTIP2;1 AhTIP2;2	RcTIP2;1	JcTIP2;1	MeTIP2;1	HbTIP2;1 HbTIP2;2	PtTIP2;1 PtTIP2;2	AcTIP2;1
TIP6	TIP6a	CpTIP6;1	MoTIP6;1	BsTIP6;1 BsTIP6;2	ThTIP6;1	EsTIP6;1	AtTIP6;1	AlTIP6;1	AhTIP6;1	RcTIP6;1	JcTIP6;1	MeTIP6;1	HbTIP6;1	PtTIP6;1 PtTIP6;2	AcTIP6;1 AcTIP7;1
	TIP6b	-	-	-	-	EsTIP6;2	AtTIP6;2	AlTIP6;2	AhTIP6;2	-	-	-	-	-	-
	TIP6c	-	-	-	-	-	-	-	-	-	-	MeTIP6;2	HbTIP6;2	-	-
TIP3	TIP3a	CpTIP3;1	MoTIP3;1	BsTIP3;1_x000D_ BsTIP3;2	ThTIP3;1 ThTIP3;2	EsTIP3;1	AtTIP3;1	AlTIP3;1	AhTIP3;1	RcTIP3;1	JcTIP3;1	MeTIP3;1	HbTIP3;1	PtTIP3;1 PtTIP3;2	AcTIP3;1
	TIP3b	-	-	-	-	EsTIP3;2	AtTIP3;2	AlTIP3;2	AhTIP3;2	-	-	-	-	-	-
	TIP3c	-	-	-	-	-	-	-	-	-	-	MeTIP3;2	HbTIP3;2	-	-
TIP4	TIP4	CpTIP4;1	MoTIP4;1	BsTIP4;1 BsTIP4;2	ThTIP4;1	EsTIP4;1	AtTIP4;1	AlTIP4;1	AhTIP4;1	RcTIP4;1	JcTIP4;1	MeTIP4;1	HbTIP4;1	PtTIP4;1	AcTIP4;1 AcTIP4;2
TIP5	TIP5	CpTIP5;1	MoTIP5;1	BsTIP5;1 BsTIP5;2	ThTIP5;1	EsTIP5;1	AtTIP5;1	AlTIP5;1	AhTIP5;1	RcTIP5;1	JcTIP5;1	MeTIP5;1	HbTIP5;1 HbTIP5;2	PtTIP5;1 PtTIP5;2	AcTIP5;1
NIP1	NIP1a	CpNIP1;1	MoNIP1;1	BsNIP1;1_x000D_ BsNIP1;2	ThNIP1;1 ThNIP1;2	-	AtNIP1;1	AlNIP1;1	AhNIP1;1	RcNIP1;1	JcNIP1;1	MeNIP1;1	HbNIP1;1	PtNIP1;1 PtNIP1;2	AcNIP1;1 AcNIP1;2
	NIP1b	-	-	-	-	EsNIP1;2	AtNIP1;2	AlNIP1;2	AhNIP1;2	-	-	-	-	-	-
	NIP1c	-	-	-	-	EsNIP1;3	AtNIP1;3	AlNIP1;3	AhNIP1;3	-	-	-	-	-	-
	NIP1d	-	-	BsNIP1;3 BsNIP1;4	ThNIP1;3 ThNIP1;4	EsNIP1;4	AtNIP1;4	AlNIP1;4	AhNIP1;4	-	-	-	-	-	-
	NIP1e	-	-	-	-	-	-	-	-	-	-	MeNIP1;2	HbNIP1;2	-	-
NIP2	NIP2	CpNIP2;1	MoNIP2;1	BsNIP2;1	ThNIP2;1					RcNIP2;1	JcNIP2;1	MeNIP2;1	HbNIP2;1	PtNIP2;1	AcNIP2;1
NIP3	NIP3a	-	-			-	-	-	-	RcNIP3;1	JcNIP3;1	MeNIP3;1	HbNIP3;1	PtNIP3;1	AcNIP3;1
	NIP3b	-	-	-	-	-	-	-	-	-	JcNIP3;2	MeNIP3;2a MeNIP3;2b	-	-	-
NIP4	NIP4	CpNIP4;1	MoNIP4;1	BsNIP4;1	ThNIP4;1	EsNIP4;1 EsNIP4;2 EsNIP4;3	AtNIP4;1 AtNIP4;2	AlNIP4;1 AlNIP4;2	AhNIP4;1_x000D_ AhNIP4;2	RcNIP4;1	JcNIP4;1	-	HbNIP4;1	PtNIP4;1	AcNIP4;1 AcNIP4;2
NIP8	NIP8	CpNIP8;1	-	BsNIP8;1	-	-	-	-	-	RcNIP8;1	-	-	HbNIP8;1	PtNIP8;1	-
NIP5	NIP5	CpNIP5;1	MoNIP5;1	BsNIP5;1 BsNIP5;2 BsNIP5;3 BsNIP5;4 BsNIP5;5 BsNIP5;6	ThNIP5;1	EsNIP5;1	AtNIP5;1	AlNIP5;1	AhNIP5;1	RcNIP5;1	JcNIP5;1	MeNIP5;1	HbNIP5;1	PtNIP5;1 PtNIP5;2	AcNIP5;1
NIP6	NIP6	CpNIP6;1	MoNIP6;1	BsNIP6;1	ThNIP6;1	EsNIP6;1	AtNIP6;1	AlNIP6;1	AhNIP6;1	RcNIP6;1	JcNIP6;1	MeNIP6;1	HbNIP6;1	PtNIP6;1 PtNIP6;2	AcNIP6;1
NIP7	NIP7	CpNIP7;1	MoNIP7;1	BsNIP7;1	ThNIP7;1	EsNIP7;1	AtNIP7;1	AlNIP7;1	AhNIP7;1	RcNIP7;1	JcNIP7;1	MeNIP7;1	HbNIP7;1	PtNIP7;1	AcNIP7;1
XIP1	XIP1	CpXIP1;1	MoXIP1;1	BsXIP1;1	-	-	-	-	-	RcXIP1;1	JcXIP1;1	MeXIP1;1	HbXIP1;1	PtXIP1;1	-
										RcXIP1;2
										RcXIP1;3
										RcXIP1;4
XIP2	XIP2	CpXIP2;1	MoXIP2;1 MoXIP2;2	BsXIP2;1 BsXIP2;2	-	-	-	-	-	RcXIP2;1	JcXIP2;1	MeXIP2;1	HbXIP2;1	PtXIP2;1	AcXIP2;1 AcXIP2;2 AcXIP2;3 AcXIP2;4
XIP3	XIP3	-	-	-	-	-	-	-	-	RcXIP3;1	-	MeXIP3;1 MeXIP3;2	HbXIP3;1	PtXIP3;1	-
														PtXIP3;2
														PtXIP3;3
SIP1	SIP1a	CpSIP1;1	MoSIP1;1	BsSIP1;1 BsSIP1;2	ThSIP1;1	EsSIP1;1	AtSIP1;1	AlSIP1;1	AhSIP1;1_x000D_	RcSIP1;1	JcSIP1;1	MeSIP1;1	HbSIP1;1 HbSIP1;2	PtSIP1;1 PtSIP1;2	AcSIP1;1
	SIP1b	-	-	-	-	EsSIP1;2	AtSIP1;2	AlSIP1;2	AhSIP1;2_x000D_	-	-	-	-	-	-
SIP3	SIP3a	CpSIP3;1	-	BsSIP3;1 BsSIP3;2	ThSIP3;1	-	-	-	-	RcSIP3;1	JcSIP3;1	-	HbSIP3;1	PtSIP3;1 PtSIP3;2	-
	SIP3b	-	-	-	-	-	-	-	-	RcSIP3;2	JcSIP3;2	-	-	-	-
SIP2	SIP2	CpSIP2;1	MoSIP2;1	BsSIP2;1_x000D_	ThSIP2;1 ThSIP2;2	EsSIP2;1	AtSIP2;1	AlSIP2;1	AhSIP2;1	RcSIP2;1	JcSIP2;1	MeSIP2;1	HbSIP2;1	PtSIP2;1	AcSIP2;1
														PtSIP2;2

## Sheet: Table S4
Table S4 Detailed information of transcriptome data used in this study.
Tissue	Replicate	SRA accession no.	Run	Tissue	Read no.
Immature flesh 1 of green stage fruit, white in color	Replicate 1	SRX2697675	SRR5405096	Flesh	3639087
Immature flesh 2 of green stage fruit, white in color	Replicate 2	SRX3420429	SRR6320462	Flesh	7858019
Mature flesh 1 of color break stage fruit, yellow in color	Replicate 1	SRX2697672	SRR5405093	Flesh	4577913
Mature flesh 2 of color break stage fruit, yellow in color	Replicate 2	SRX3420428	SRR6320463	Flesh	8483348
Phloem sap 1	Replicate 1	SRX4065608	SRR7145707	Sap	27805197
Phloem sap 2	Replicate 2	SRX4065607	SRR7145708	Sap	37912534
Root 1	Replicate 1	SRX4065610	SRR7145705	Root	47387690
Root 2	Replicate 2	SRX4065609	SRR7145706	Root	36666468
Leaf 1	Replicate 1	SRX4065612	SRR7145703	Leaf	42292905
Leaf 2	Replicate 2	SRX4065611	SRR7145704	Leaf	43896258
